# Supplementary material for: Multilocus genetic and morphological phylogenetic analysis reveals a radiation of shiny South Asian jumping spiders (Araneae, Salticidae)
Source: Zookeys. 2019 Jan 16;839:1–81. doi: 10.3897/zookeys.839.28312 (PMC6482596; doi:10.3897/zookeys.839.28312)
Supplement: XML Treatment for Phintelloides brunne [file zookeys.839.28312-treatment3.xml]

<!DOCTYPE tp:taxon-treatment
  PUBLIC "-//TaxonX//DTD Taxonomic Treatment Publishing DTD v0 20100105//EN" "tax-treatment-NSO.dtd">
<tp:taxon-treatment xmlns:tp="http://www.plazi.org/taxpub"><tp:treatment-meta><kwd-group><label>Taxon classification</label><kwd><named-content xmlns:xlink="http://www.w3.org/1999/xlink" content-type="kingdom">Animalia</named-content></kwd><kwd><named-content xmlns:xlink="http://www.w3.org/1999/xlink" content-type="order">Araneae</named-content></kwd><kwd><named-content xmlns:xlink="http://www.w3.org/1999/xlink" content-type="family">Salticidae</named-content></kwd></kwd-group><mixed-citation publication-type="journal"><person-group><name><surname>Kanesharatnam</surname><given-names>Nilani</given-names></name><name><surname>P. Benjamin</surname><given-names>Suresh</given-names></name></person-group><article-title>Multilocus genetic and morphological phylogenetic analysis reveals a radiation of shiny South Asian jumping spiders (<tp:taxon-name><tp:taxon-name-part taxon-name-part-type="order">Araneae</tp:taxon-name-part></tp:taxon-name>, <tp:taxon-name><tp:taxon-name-part taxon-name-part-type="family">Salticidae</tp:taxon-name-part></tp:taxon-name>)</article-title><source>Zookeys</source><day>16</day><month>1</month><year>2019</year><volume>839</volume><fpage>1</fpage><lpage>81</lpage><pub-id pub-id-type="doi">10.3897/zookeys.839.28312</pub-id></mixed-citation></tp:treatment-meta><tp:nomenclature><tp:taxon-name>
                  <tp:taxon-name-part taxon-name-part-type="genus" reg="Phintelloides">Phintelloides</tp:taxon-name-part>
                  <tp:taxon-name-part taxon-name-part-type="species" reg="brunne">brunne</tp:taxon-name-part>
                  <object-id xmlns:xlink="http://www.w3.org/1999/xlink" content-type="zoobank" xlink:type="simple">http://zoobank.org/CE3422DF-5A3B-4C9B-B0BD-02CE2C7055FF</object-id>
                </tp:taxon-name><tp:taxon-status xmlns:xlink="http://www.w3.org/1999/xlink" xlink:type="simple">sp. n.</tp:taxon-status><xref ref-type="fig" rid="F8">Figs 8A–D</xref><xref ref-type="fig" rid="F9">, 9A–E</xref><xref ref-type="fig" rid="F10">, 10E–H</xref><xref ref-type="fig" rid="F11">, 11A–D</xref></tp:nomenclature><tp:treatment-sec sec-type="type material" id="SECID0E3EEK"><title>Type material.</title><p><bold>Holotype</bold> ♂ (IFS_SAL_142): Sri Lanka, Central Province, Kandy District, Delthota, Loolkandura <abbrev xmlns:xlink="http://www.w3.org/1999/xlink" xlink:title="Forest reserve" id="ABBRID0EEFEK" xlink:type="simple">FR</abbrev>, 1480m, hand collection, <named-content xmlns:xlink="http://www.w3.org/1999/xlink" content-type="dwc:verbatimCoordinates" xlink:type="simple"><named-content content-type="geo-json" specific-use="{&#34;type&#34;:&#34;Point&#34;,&#34;coordinates&#34;:[80.698056,7.145833]}" id="NCID0ELFEK" xlink:type="simple">07°08'45"N, 80°41'53"E</named-content></named-content>, 11-V-2010, leg. S Batuwita and N Athukorala. <bold>Paratype.</bold> ♀ (IFS_SAL_281): same locality, Matale disrtict, Gammaduwa, Knuckles range, 900 m, 18-XI-2009, Hand collection, leg. SP Benjamin, S Batuwita et al. <bold>Other material examined.</bold> 1♂ (IFS_SAL_844): same locality, Nuwara Eliya District, Hakgala <abbrev xmlns:xlink="http://www.w3.org/1999/xlink" xlink:title="Strict Nature Reserve" id="ABBRID0EUFEK" xlink:type="simple">SNR</abbrev>, 1745 m, <named-content xmlns:xlink="http://www.w3.org/1999/xlink" content-type="dwc:verbatimCoordinates" xlink:type="simple"><named-content content-type="geo-json" specific-use="{&#34;type&#34;:&#34;Point&#34;,&#34;coordinates&#34;:[80.766667,6.916667]}" id="NCID0E2FEK" xlink:type="simple">06°55'00"N, 80°46'00"E</named-content></named-content>, beating, 30-VI-2016, leg. K Nilani. (IFS_SAL_256): same locality, Matale District, Knuckles range Deenston K06/7/9, beating, 11/12-III-1998, leg. SP Benjamin.</p></tp:treatment-sec><tp:treatment-sec sec-type="etymology" id="SECID0EAGEK"><title>Etymology.</title><p>This species name a noun in apposition, derived from the Latin <italic>brunneus</italic>, and refers to the reddish brown colouration of median band of the dorsal abdomen.</p></tp:treatment-sec><tp:treatment-sec sec-type="diagnosis" id="SECID0EIGEK"><title>Diagnosis.</title><p>This species is distinguishable from other known congeners by colour of the median band of abdomen and broad <abbrev xmlns:xlink="http://www.w3.org/1999/xlink" xlink:title="proximal lobe of tegulum" id="ABBRID0EOGEK" xlink:type="simple">PLT</abbrev> in males (Fig. <xref ref-type="fig" rid="F8">8A–C</xref>), and the relatively large spermathecae and shape of copulatory ducts (thick, stout) in females. It differs from <italic><tp:taxon-name><tp:taxon-name-part taxon-name-part-type="genus" reg="Phintelloides">P.</tp:taxon-name-part><tp:taxon-name-part taxon-name-part-type="species" reg="alborea">alborea</tp:taxon-name-part></tp:taxon-name></italic>, <italic><tp:taxon-name><tp:taxon-name-part taxon-name-part-type="genus" reg="Phintelloides">P.</tp:taxon-name-part><tp:taxon-name-part taxon-name-part-type="species" reg="jesudasi">jesudasi</tp:taxon-name-part></tp:taxon-name></italic>, and <italic><tp:taxon-name><tp:taxon-name-part taxon-name-part-type="genus" reg="Phintelloides">P.</tp:taxon-name-part><tp:taxon-name-part taxon-name-part-type="species" reg="flavumi">flavumi</tp:taxon-name-part></tp:taxon-name></italic> by comparably shorter embolus, narrower triangular <abbrev xmlns:xlink="http://www.w3.org/1999/xlink" xlink:title="apical lobe of tegulum" id="ABBRID0EXHEK" xlink:type="simple">ALT</abbrev> and from <italic><tp:taxon-name><tp:taxon-name-part taxon-name-part-type="genus" reg="Phintelloides">P.</tp:taxon-name-part><tp:taxon-name-part taxon-name-part-type="species" reg="versicolor">versicolor</tp:taxon-name-part></tp:taxon-name></italic> by comparably longer embolus, narrow <abbrev xmlns:xlink="http://www.w3.org/1999/xlink" xlink:title="apical lobe of tegulum" id="ABBRID0EGIEK" xlink:type="simple">ALT</abbrev> and short <abbrev xmlns:xlink="http://www.w3.org/1999/xlink" xlink:title="retrolateral tibial apophysis" id="ABBRID0EKIEK" xlink:type="simple">RTA</abbrev>. Female members obviously differ from <italic><tp:taxon-name><tp:taxon-name-part taxon-name-part-type="genus" reg="Phintelloides">P.</tp:taxon-name-part><tp:taxon-name-part taxon-name-part-type="species" reg="orbisa">orbisa</tp:taxon-name-part></tp:taxon-name></italic> and <italic><tp:taxon-name><tp:taxon-name-part taxon-name-part-type="genus" reg="Phintelloides">P.</tp:taxon-name-part><tp:taxon-name-part taxon-name-part-type="species" reg="flavoviri">flavoviri</tp:taxon-name-part></tp:taxon-name></italic> by the absence of coiled <abbrev xmlns:xlink="http://www.w3.org/1999/xlink" xlink:title="copulatory ducts" id="ABBRID0EEJEK" xlink:type="simple">CD</abbrev>.</p></tp:treatment-sec><tp:treatment-sec sec-type="description" id="SECID0EIJEK"><title>Description.</title><p>Male. Live spiders, clypeus enclosed with tuft of white scales, prosoma blackish brown decorated with pale yellow band on the anterior margin of prosoma behind <abbrev xmlns:xlink="http://www.w3.org/1999/xlink" xlink:title="anterior median eyes" id="ABBRID0EOJEK" xlink:type="simple">AME</abbrev>. White dots sparsely scattered on prosoma (Fig. <xref ref-type="fig" rid="F8">8A–D</xref>). A white, prominent diamond-shaped mark behind <abbrev xmlns:xlink="http://www.w3.org/1999/xlink" xlink:title="posterior lateral eyes" id="ABBRID0EWJEK" xlink:type="simple">PLE</abbrev> (Fig. <xref ref-type="fig" rid="F8">8A–C</xref>). Lateral sides of prosoma with white belts (Fig. <xref ref-type="fig" rid="F8">8A–C</xref>). In ethanol preserved specimens, chelicerae brown, prosoma yellowish brown. Posterior margin of prosoma slightly truncated (Fig. <xref ref-type="fig" rid="F9">9A</xref>). Rounded, yellowish brown sternum, edges light brown (Fig. <xref ref-type="fig" rid="F9">9B</xref>).</p><p>Abdomen moderately long and slightly narrower than prosoma, tapering posteriorly. Dorsum with much broader greenish brown median band, delimited by narrow white lateral bands extending longitudinally from anterior to posterior end (Fig. <xref ref-type="fig" rid="F8">8A–C</xref>). Ventrum blackish grey in life and pale yellow in preserved specimens. Spinnerets greyish brown. Leg I blackish brown and robust than others, leg II, III and IV blackish yellow.</p><p>Yellowish brown palp. Cymbium shorter than <italic><tp:taxon-name><tp:taxon-name-part taxon-name-part-type="genus" reg="Phintelloides">P.</tp:taxon-name-part><tp:taxon-name-part taxon-name-part-type="species" reg="jesudasi">jesudasi</tp:taxon-name-part></tp:taxon-name></italic> and slightly narrower distally. Embolus slender, long immovable on the thinner apical portion of tegulum, slightly extending beyond the level of the distal end of tegulum (Figs <xref ref-type="fig" rid="F9">9C–E</xref>, <xref ref-type="fig" rid="F11">11A, B</xref>). Lamellar process absent. Bulbus longer than wide. Spermatophore loop clearly visible at the antero-lateral portion of bulbus. Tegulum with small posterior lobe. <abbrev xmlns:xlink="http://www.w3.org/1999/xlink" xlink:title="retrolateral tibial apophysis" id="ABBRID0EFLEK" xlink:type="simple">RTA</abbrev> nearly half-length of bulbus, broader at base, narrow tip hook-shaped (Figs <xref ref-type="fig" rid="F9">9D, E</xref>, <xref ref-type="fig" rid="F11">11A, B</xref>).</p><fig id="F8" position="float" orientation="portrait"><label>Figure 8.</label><caption><p>Live male of <italic><tp:taxon-name><tp:taxon-name-part taxon-name-part-type="genus" reg="Phintelloides">Phintelloides</tp:taxon-name-part><tp:taxon-name-part taxon-name-part-type="species" reg="brunne">brunne</tp:taxon-name-part></tp:taxon-name></italic> (<bold>A–D</bold>) from Hakgala <abbrev xmlns:xlink="http://www.w3.org/1999/xlink" xlink:title="Strict Nature Reserve" id="ABBRID0EGMEK" xlink:type="simple">SNR</abbrev> and female of <italic><tp:taxon-name><tp:taxon-name-part taxon-name-part-type="genus" reg="Phintelloides">Phintelloides</tp:taxon-name-part><tp:taxon-name-part taxon-name-part-type="species" reg="flavoviri">flavoviri</tp:taxon-name-part></tp:taxon-name></italic> (<bold>E, F</bold>) from Hiyare, Kombala-Kottawa <abbrev xmlns:xlink="http://www.w3.org/1999/xlink" xlink:title="Forest reserve" id="ABBRID0EXMEK" xlink:type="simple">FR</abbrev>.</p></caption><graphic xmlns:xlink="http://www.w3.org/1999/xlink" xlink:href="zookeys-839-001-g008.jpg" position="float" orientation="portrait" xlink:type="simple" id="oo_294306.jpg"/></fig><fig id="F9" position="float" orientation="portrait"><label>Figure 9.</label><caption><p><italic><tp:taxon-name><tp:taxon-name-part taxon-name-part-type="genus" reg="Phintelloides">Phintelloides</tp:taxon-name-part><tp:taxon-name-part taxon-name-part-type="species" reg="brunne">brunne</tp:taxon-name-part></tp:taxon-name></italic> (<bold>A, B</bold>). Male habitus <bold>A</bold> dorsal view <bold>B</bold> ventral view <bold>C–E</bold> Male palp <bold>C</bold> prolateral view <bold>D</bold> ventral view <bold>E</bold> retrolateral view. Scale bars: 1 mm (<bold>A, B</bold>), 0.2 mm (<bold>C–E</bold>).</p></caption><graphic xmlns:xlink="http://www.w3.org/1999/xlink" xlink:href="zookeys-839-001-g009.jpg" position="float" orientation="portrait" xlink:type="simple" id="oo_294307.jpg"/></fig><p><bold>Measurements.</bold><abbrev xmlns:xlink="http://www.w3.org/1999/xlink" xlink:title="total length" id="ABBRID0EOOEK" xlink:type="simple">TL</abbrev> 4.60, <abbrev xmlns:xlink="http://www.w3.org/1999/xlink" xlink:title="prosoma length" id="ABBRID0ESOEK" xlink:type="simple">PL</abbrev> 1.85, pW at <abbrev xmlns:xlink="http://www.w3.org/1999/xlink" xlink:title="posterior lateral eyes" id="ABBRID0EWOEK" xlink:type="simple">PLE</abbrev> 1.50, <abbrev xmlns:xlink="http://www.w3.org/1999/xlink" xlink:title="abdominal length" id="ABBRID0E1OEK" xlink:type="simple">AL</abbrev> 2.30, <abbrev xmlns:xlink="http://www.w3.org/1999/xlink" xlink:title="abdominal width" id="ABBRID0E5OEK" xlink:type="simple">AW</abbrev> 1.15. Eye field: diameter of <abbrev xmlns:xlink="http://www.w3.org/1999/xlink" xlink:title="anterior median eyes" id="ABBRID0ECPEK" xlink:type="simple">AME</abbrev> 0.43, <abbrev xmlns:xlink="http://www.w3.org/1999/xlink" xlink:title="posterior lateral eyes" id="ABBRID0EGPEK" xlink:type="simple">PLE</abbrev> 0.16, <abbrev xmlns:xlink="http://www.w3.org/1999/xlink" xlink:title="anterior lateral eyes" id="ABBRID0EKPEK" xlink:type="simple">ALE</abbrev> 0.24, <abbrev xmlns:xlink="http://www.w3.org/1999/xlink" xlink:title="posterior median eyes" id="ABBRID0EOPEK" xlink:type="simple">PME</abbrev> 0.01, <abbrev xmlns:xlink="http://www.w3.org/1999/xlink" xlink:title="posterior median eyes" id="ABBRID0ESPEK" xlink:type="simple">PME</abbrev>-<abbrev xmlns:xlink="http://www.w3.org/1999/xlink" xlink:title="posterior median eyes" id="ABBRID0EWPEK" xlink:type="simple">PME</abbrev> 1.13, <abbrev xmlns:xlink="http://www.w3.org/1999/xlink" xlink:title="posterior lateral eyes" id="ABBRID0E1PEK" xlink:type="simple">PLE</abbrev>-<abbrev xmlns:xlink="http://www.w3.org/1999/xlink" xlink:title="posterior lateral eyes" id="ABBRID0E5PEK" xlink:type="simple">PLE</abbrev> 1.10, <abbrev xmlns:xlink="http://www.w3.org/1999/xlink" xlink:title="anterior lateral eyes" id="ABBRID0ECQEK" xlink:type="simple">ALE</abbrev>-<abbrev xmlns:xlink="http://www.w3.org/1999/xlink" xlink:title="posterior median eyes" id="ABBRID0EGQEK" xlink:type="simple">PME</abbrev> 0.03, <abbrev xmlns:xlink="http://www.w3.org/1999/xlink" xlink:title="anterior lateral eyes" id="ABBRID0EKQEK" xlink:type="simple">ALE</abbrev>-<abbrev xmlns:xlink="http://www.w3.org/1999/xlink" xlink:title="posterior lateral eyes" id="ABBRID0EOQEK" xlink:type="simple">PLE</abbrev> 0.65. Leg I: <abbrev xmlns:xlink="http://www.w3.org/1999/xlink" xlink:title="trochanter" id="ABBRID0ESQEK" xlink:type="simple">TR</abbrev> 0.27, FM 1.13, <abbrev xmlns:xlink="http://www.w3.org/1999/xlink" xlink:title="patella" id="ABBRID0EWQEK" xlink:type="simple">PT</abbrev> 0.81, <abbrev xmlns:xlink="http://www.w3.org/1999/xlink" xlink:title="tibia" id="ABBRID0E1QEK" xlink:type="simple">TB</abbrev> 1.30, <abbrev xmlns:xlink="http://www.w3.org/1999/xlink" xlink:title="metatarsus" id="ABBRID0E5QEK" xlink:type="simple">MT</abbrev> 0.95, <abbrev xmlns:xlink="http://www.w3.org/1999/xlink" xlink:title="tarsus" id="ABBRID0ECREK" xlink:type="simple">TA</abbrev> 0.41; Leg II: <abbrev xmlns:xlink="http://www.w3.org/1999/xlink" xlink:title="trochanter" id="ABBRID0EGREK" xlink:type="simple">TR</abbrev> 0.24, FM 1.13, <abbrev xmlns:xlink="http://www.w3.org/1999/xlink" xlink:title="patella" id="ABBRID0EKREK" xlink:type="simple">PT</abbrev> 0.46, <abbrev xmlns:xlink="http://www.w3.org/1999/xlink" xlink:title="tibia" id="ABBRID0EOREK" xlink:type="simple">TB</abbrev> 0.81, <abbrev xmlns:xlink="http://www.w3.org/1999/xlink" xlink:title="metatarsus" id="ABBRID0ESREK" xlink:type="simple">MT</abbrev> 0.68, <abbrev xmlns:xlink="http://www.w3.org/1999/xlink" xlink:title="tarsus" id="ABBRID0EWREK" xlink:type="simple">TA</abbrev> 0.41; Leg III: <abbrev xmlns:xlink="http://www.w3.org/1999/xlink" xlink:title="trochanter" id="ABBRID0E1REK" xlink:type="simple">TR</abbrev> 0.24, FM 1.22, <abbrev xmlns:xlink="http://www.w3.org/1999/xlink" xlink:title="patella" id="ABBRID0E5REK" xlink:type="simple">PT</abbrev> 2.03, <abbrev xmlns:xlink="http://www.w3.org/1999/xlink" xlink:title="tibia" id="ABBRID0ECSEK" xlink:type="simple">TB</abbrev> 0.92, <abbrev xmlns:xlink="http://www.w3.org/1999/xlink" xlink:title="metatarsus" id="ABBRID0EGSEK" xlink:type="simple">MT</abbrev> 0.98, <abbrev xmlns:xlink="http://www.w3.org/1999/xlink" xlink:title="tarsus" id="ABBRID0EKSEK" xlink:type="simple">TA</abbrev> 0.43; Leg IV: <abbrev xmlns:xlink="http://www.w3.org/1999/xlink" xlink:title="trochanter" id="ABBRID0EOSEK" xlink:type="simple">TR</abbrev> 0.22, FM 1.16, <abbrev xmlns:xlink="http://www.w3.org/1999/xlink" xlink:title="patella" id="ABBRID0ESSEK" xlink:type="simple">PT</abbrev> 0.51, <abbrev xmlns:xlink="http://www.w3.org/1999/xlink" xlink:title="tibia" id="ABBRID0EWSEK" xlink:type="simple">TB</abbrev> 1.00, <abbrev xmlns:xlink="http://www.w3.org/1999/xlink" xlink:title="metatarsus" id="ABBRID0E1SEK" xlink:type="simple">MT</abbrev> 1.10, <abbrev xmlns:xlink="http://www.w3.org/1999/xlink" xlink:title="tarsus" id="ABBRID0E5SEK" xlink:type="simple">TA</abbrev> 0.43.</p><p><bold>Female.</bold> Ethanol preserved specimens, prosoma yellowish brown, <abbrev xmlns:xlink="http://www.w3.org/1999/xlink" xlink:title="anterior lateral eyes" id="ABBRID0EGTEK" xlink:type="simple">ALE</abbrev>, <abbrev xmlns:xlink="http://www.w3.org/1999/xlink" xlink:title="posterior median eyes" id="ABBRID0EKTEK" xlink:type="simple">PME</abbrev>, <abbrev xmlns:xlink="http://www.w3.org/1999/xlink" xlink:title="posterior lateral eyes" id="ABBRID0EOTEK" xlink:type="simple">PLE</abbrev> covered with black blotches (Fig. <xref ref-type="fig" rid="F10">10E, F</xref>). Chelicerae, labium yellowish brown, edges brown. Pentagon-shaped sternum, pale yellow, edges light brown (Fig. <xref ref-type="fig" rid="F10">10F</xref>). Posterior prosoma steep and slightly truncated. Leg I dark yellowish brown, slightly robust than rests. Legs II, III, and IV yellow.</p><p>Abdomen moderately long and slightly broader than prosoma, tapering posteriorly. Dorsum with two yellowish brown stripes extending longitudinally from anterior portion to near spinnerets (Fig. <xref ref-type="fig" rid="F10">10E</xref>). Middle of dorsum decorated with two pairs of dark yellowish brown spots. Ventrum pale brown. Spinnerets yellow.</p><p>Epigynum moderately sclerotised. <abbrev xmlns:xlink="http://www.w3.org/1999/xlink" xlink:title="duck-neck-shaped diverging curves" id="ABBRID0ECUEK" xlink:type="simple">DDC</abbrev> is shorter compared to its congeners (Figs <xref ref-type="fig" rid="F10">10G, H</xref>, <xref ref-type="fig" rid="F11">11C, D</xref>). Position of <abbrev xmlns:xlink="http://www.w3.org/1999/xlink" xlink:title="copulatory opening" id="ABBRID0EOUEK" xlink:type="simple">CO</abbrev> unclear, could be laterally outwards. Comparably shorter <abbrev xmlns:xlink="http://www.w3.org/1999/xlink" xlink:title="copulatory ducts" id="ABBRID0ESUEK" xlink:type="simple">CD</abbrev> is twisted near <abbrev xmlns:xlink="http://www.w3.org/1999/xlink" xlink:title="duck-neck-shaped diverging curves" id="ABBRID0EWUEK" xlink:type="simple">DDC</abbrev>. Spermathecae large and rounded (Fig. <xref ref-type="fig" rid="F10">10G, H</xref>). <abbrev xmlns:xlink="http://www.w3.org/1999/xlink" xlink:title="fertilisation ducts" id="ABBRID0E5UEK" xlink:type="simple">FD</abbrev> lanceolate originating from apical portion of receptacles (Figs <xref ref-type="fig" rid="F10">10H</xref>, <xref ref-type="fig" rid="F11">11D</xref>). <abbrev xmlns:xlink="http://www.w3.org/1999/xlink" xlink:title="posterior epigynal border" id="ABBRID0EKVEK" xlink:type="simple">PEB</abbrev> comparably thinner than other congeners.</p><p><bold>Measurements.</bold><abbrev xmlns:xlink="http://www.w3.org/1999/xlink" xlink:title="total length" id="ABBRID0ESVEK" xlink:type="simple">TL</abbrev> 4.72, <abbrev xmlns:xlink="http://www.w3.org/1999/xlink" xlink:title="prosoma length" id="ABBRID0EWVEK" xlink:type="simple">PL</abbrev> 2.15, <abbrev xmlns:xlink="http://www.w3.org/1999/xlink" xlink:title="prosoma width" id="ABBRID0E1VEK" xlink:type="simple">PW</abbrev> at <abbrev xmlns:xlink="http://www.w3.org/1999/xlink" xlink:title="posterior lateral eyes" id="ABBRID0E5VEK" xlink:type="simple">PLE</abbrev> 1.48, <abbrev xmlns:xlink="http://www.w3.org/1999/xlink" xlink:title="abdominal length" id="ABBRID0ECWEK" xlink:type="simple">AL</abbrev> 2.55, <abbrev xmlns:xlink="http://www.w3.org/1999/xlink" xlink:title="abdominal width" id="ABBRID0EGWEK" xlink:type="simple">AW</abbrev> 2.10. Eye field: diameter of <abbrev xmlns:xlink="http://www.w3.org/1999/xlink" xlink:title="anterior median eyes" id="ABBRID0EKWEK" xlink:type="simple">AME</abbrev> 0.43, <abbrev xmlns:xlink="http://www.w3.org/1999/xlink" xlink:title="posterior lateral eyes" id="ABBRID0EOWEK" xlink:type="simple">PLE</abbrev> 0.16, <abbrev xmlns:xlink="http://www.w3.org/1999/xlink" xlink:title="anterior lateral eyes" id="ABBRID0ESWEK" xlink:type="simple">ALE</abbrev> 0.24, <abbrev xmlns:xlink="http://www.w3.org/1999/xlink" xlink:title="posterior median eyes" id="ABBRID0EWWEK" xlink:type="simple">PME</abbrev> 0.01, <abbrev xmlns:xlink="http://www.w3.org/1999/xlink" xlink:title="posterior median eyes" id="ABBRID0E1WEK" xlink:type="simple">PME</abbrev>-<abbrev xmlns:xlink="http://www.w3.org/1999/xlink" xlink:title="posterior median eyes" id="ABBRID0E5WEK" xlink:type="simple">PME</abbrev> 1.10, <abbrev xmlns:xlink="http://www.w3.org/1999/xlink" xlink:title="posterior lateral eyes" id="ABBRID0ECXEK" xlink:type="simple">PLE</abbrev>-<abbrev xmlns:xlink="http://www.w3.org/1999/xlink" xlink:title="posterior lateral eyes" id="ABBRID0EGXEK" xlink:type="simple">PLE</abbrev> 1.15, <abbrev xmlns:xlink="http://www.w3.org/1999/xlink" xlink:title="anterior lateral eyes" id="ABBRID0EKXEK" xlink:type="simple">ALE</abbrev>-<abbrev xmlns:xlink="http://www.w3.org/1999/xlink" xlink:title="posterior median eyes" id="ABBRID0EOXEK" xlink:type="simple">PME</abbrev> 0.03, <abbrev xmlns:xlink="http://www.w3.org/1999/xlink" xlink:title="anterior lateral eyes" id="ABBRID0ESXEK" xlink:type="simple">ALE</abbrev>-<abbrev xmlns:xlink="http://www.w3.org/1999/xlink" xlink:title="posterior lateral eyes" id="ABBRID0EWXEK" xlink:type="simple">PLE</abbrev> 0.65. Leg I: <abbrev xmlns:xlink="http://www.w3.org/1999/xlink" xlink:title="trochanter" id="ABBRID0E1XEK" xlink:type="simple">TR</abbrev> 0.25, FM 1.12, <abbrev xmlns:xlink="http://www.w3.org/1999/xlink" xlink:title="patella" id="ABBRID0E5XEK" xlink:type="simple">PT</abbrev> 0.78, <abbrev xmlns:xlink="http://www.w3.org/1999/xlink" xlink:title="tibia" id="ABBRID0ECYEK" xlink:type="simple">TB</abbrev> 1.32, <abbrev xmlns:xlink="http://www.w3.org/1999/xlink" xlink:title="metatarsus" id="ABBRID0EGYEK" xlink:type="simple">MT</abbrev> 0.90, <abbrev xmlns:xlink="http://www.w3.org/1999/xlink" xlink:title="tarsus" id="ABBRID0EKYEK" xlink:type="simple">TA</abbrev> 0.36; Leg II: <abbrev xmlns:xlink="http://www.w3.org/1999/xlink" xlink:title="trochanter" id="ABBRID0EOYEK" xlink:type="simple">TR</abbrev> 0.26, FM 1.20, <abbrev xmlns:xlink="http://www.w3.org/1999/xlink" xlink:title="patella" id="ABBRID0ESYEK" xlink:type="simple">PT</abbrev> 0.44, <abbrev xmlns:xlink="http://www.w3.org/1999/xlink" xlink:title="tibia" id="ABBRID0EWYEK" xlink:type="simple">TB</abbrev> 0.78, <abbrev xmlns:xlink="http://www.w3.org/1999/xlink" xlink:title="metatarsus" id="ABBRID0E1YEK" xlink:type="simple">MT</abbrev> 0.68, <abbrev xmlns:xlink="http://www.w3.org/1999/xlink" xlink:title="tarsus" id="ABBRID0E5YEK" xlink:type="simple">TA</abbrev> 0.40; Leg III: <abbrev xmlns:xlink="http://www.w3.org/1999/xlink" xlink:title="trochanter" id="ABBRID0ECZEK" xlink:type="simple">TR</abbrev> 0.25, FM 1.20, <abbrev xmlns:xlink="http://www.w3.org/1999/xlink" xlink:title="patella" id="ABBRID0EGZEK" xlink:type="simple">PT</abbrev> 2.00, <abbrev xmlns:xlink="http://www.w3.org/1999/xlink" xlink:title="tibia" id="ABBRID0EKZEK" xlink:type="simple">TB</abbrev> 0.87, <abbrev xmlns:xlink="http://www.w3.org/1999/xlink" xlink:title="metatarsus" id="ABBRID0EOZEK" xlink:type="simple">MT</abbrev> 0.96, <abbrev xmlns:xlink="http://www.w3.org/1999/xlink" xlink:title="tarsus" id="ABBRID0ESZEK" xlink:type="simple">TA</abbrev> 0.40; Leg IV: <abbrev xmlns:xlink="http://www.w3.org/1999/xlink" xlink:title="trochanter" id="ABBRID0EWZEK" xlink:type="simple">TR</abbrev> 0.25, FM 1.10, <abbrev xmlns:xlink="http://www.w3.org/1999/xlink" xlink:title="patella" id="ABBRID0E1ZEK" xlink:type="simple">PT</abbrev> 0.54, <abbrev xmlns:xlink="http://www.w3.org/1999/xlink" xlink:title="tibia" id="ABBRID0E5ZEK" xlink:type="simple">TB</abbrev> 1.00, <abbrev xmlns:xlink="http://www.w3.org/1999/xlink" xlink:title="metatarsus" id="ABBRID0EC1EK" xlink:type="simple">MT</abbrev> 1.20, <abbrev xmlns:xlink="http://www.w3.org/1999/xlink" xlink:title="tarsus" id="ABBRID0EG1EK" xlink:type="simple">TA</abbrev> 0.40.</p></tp:treatment-sec><tp:treatment-sec sec-type="distribution" id="SECID0EK1EK"><title>Distribution.</title><p>This species is known only from Sri Lanka.</p><fig id="F10" position="float" orientation="portrait"><label>Figure 10.</label><caption><p><italic><tp:taxon-name><tp:taxon-name-part taxon-name-part-type="genus" reg="Phintelloides">Phintelloides</tp:taxon-name-part><tp:taxon-name-part taxon-name-part-type="species" reg="flavumi">flavumi</tp:taxon-name-part></tp:taxon-name></italic> (<bold>A–D</bold>) <bold>A–B</bold> Female habitus <bold>A</bold> dorsal view <bold>B</bold> ventral view <bold>C–D</bold> Epigynum <bold>C</bold> ventral view <bold>D</bold> dorsal view; <italic><tp:taxon-name><tp:taxon-name-part taxon-name-part-type="genus" reg="Phintelloides">Phintelloides</tp:taxon-name-part><tp:taxon-name-part taxon-name-part-type="species" reg="brunne">brunne</tp:taxon-name-part></tp:taxon-name></italic> (<bold>E–H</bold>) <bold>E, F</bold> Female habitus <bold>E</bold> dorsal view <bold>F</bold> ventral view <bold>G, H</bold> Epigynum <bold>G</bold> ventral view <bold>H</bold> dorsal view. Abbreviation: <abbrev xmlns:xlink="http://www.w3.org/1999/xlink" xlink:title="scapum" id="ABBRID0EJ3EK" xlink:type="simple">SC</abbrev> = scapum. Scale bars: 1 mm (<bold>A, B, E, F</bold>), 0.1 mm (<bold>C–D</bold>), 0.1 mm (<bold>G, H</bold>).</p></caption><graphic xmlns:xlink="http://www.w3.org/1999/xlink" xlink:href="zookeys-839-001-g010.jpg" position="float" orientation="portrait" xlink:type="simple" id="oo_294308.jpg"/></fig><fig id="F11" position="float" orientation="portrait"><label>Figure 11.</label><caption><p><italic><tp:taxon-name><tp:taxon-name-part taxon-name-part-type="genus" reg="Phintelloides">Phintelloides</tp:taxon-name-part><tp:taxon-name-part taxon-name-part-type="species" reg="brunne">brunne</tp:taxon-name-part></tp:taxon-name></italic><bold>A</bold> Palp, ventral view <bold>B</bold> Palp, retrolateral view <bold>C</bold> Epigynum, ventral view <bold>D</bold> Vulva, dorsal view. Abbreviations: <abbrev xmlns:xlink="http://www.w3.org/1999/xlink" xlink:title="apical lobe of tegulum" id="ABBRID0ET4EK" xlink:type="simple">ALT</abbrev> = apical lobe of tegulum; <abbrev xmlns:xlink="http://www.w3.org/1999/xlink" xlink:title="copulatory ducts" id="ABBRID0EX4EK" xlink:type="simple">CD</abbrev> = copulatory ducts; <abbrev xmlns:xlink="http://www.w3.org/1999/xlink" xlink:title="cymbium" id="ABBRID0E24EK" xlink:type="simple">CY</abbrev> = cymbium; <abbrev xmlns:xlink="http://www.w3.org/1999/xlink" xlink:title="duck-neck-shaped diverging curves" id="ABBRID0E64EK" xlink:type="simple">DDC</abbrev> = duck-neck-shaped diverging curves; E = embolus; <abbrev xmlns:xlink="http://www.w3.org/1999/xlink" xlink:title="fertilisation ducts" id="ABBRID0ED5EK" xlink:type="simple">FD</abbrev> = fertilisation ducts; <abbrev xmlns:xlink="http://www.w3.org/1999/xlink" xlink:title="posterior epigynal border" id="ABBRID0EH5EK" xlink:type="simple">PEB</abbrev> = posterior epigynal border; <abbrev xmlns:xlink="http://www.w3.org/1999/xlink" xlink:title="proximal lobe of tegulum" id="ABBRID0EL5EK" xlink:type="simple">PLT</abbrev> = proximal lobe of tegulum; <abbrev xmlns:xlink="http://www.w3.org/1999/xlink" xlink:title="retrolateral tibial apophysis" id="ABBRID0EP5EK" xlink:type="simple">RTA</abbrev> = retrolateral tibial apophysis; S = spermatheca; <abbrev xmlns:xlink="http://www.w3.org/1999/xlink" xlink:title="sperm duct" id="ABBRID0ET5EK" xlink:type="simple">SD</abbrev> = sperm duct; T = tegulum. Scale bars: 0.2 mm (<bold>A, B</bold>), 0.1 mm (<bold>C, D</bold>).</p></caption><graphic xmlns:xlink="http://www.w3.org/1999/xlink" xlink:href="zookeys-839-001-g011.jpg" position="float" orientation="portrait" xlink:type="simple" id="oo_294309.jpg"/></fig></tp:treatment-sec></tp:taxon-treatment>
