# Supplementary material for: Multilocus genetic and morphological phylogenetic analysis reveals a radiation of shiny South Asian jumping spiders (Araneae, Salticidae)
Source: Zookeys. 2019 Jan 16;839:1–81. doi: 10.3897/zookeys.839.28312 (PMC6482596; doi:10.3897/zookeys.839.28312)
Supplement: XML Treatment for Phintelloides flavoviri [file zookeys.839.28312-treatment4.xml]

<!DOCTYPE tp:taxon-treatment
  PUBLIC "-//TaxonX//DTD Taxonomic Treatment Publishing DTD v0 20100105//EN" "tax-treatment-NSO.dtd">
<tp:taxon-treatment xmlns:tp="http://www.plazi.org/taxpub"><tp:treatment-meta><kwd-group><label>Taxon classification</label><kwd><named-content xmlns:xlink="http://www.w3.org/1999/xlink" content-type="kingdom">Animalia</named-content></kwd><kwd><named-content xmlns:xlink="http://www.w3.org/1999/xlink" content-type="order">Araneae</named-content></kwd><kwd><named-content xmlns:xlink="http://www.w3.org/1999/xlink" content-type="family">Salticidae</named-content></kwd></kwd-group><mixed-citation publication-type="journal"><person-group><name><surname>Kanesharatnam</surname><given-names>Nilani</given-names></name><name><surname>P. Benjamin</surname><given-names>Suresh</given-names></name></person-group><article-title>Multilocus genetic and morphological phylogenetic analysis reveals a radiation of shiny South Asian jumping spiders (<tp:taxon-name><tp:taxon-name-part taxon-name-part-type="order">Araneae</tp:taxon-name-part></tp:taxon-name>, <tp:taxon-name><tp:taxon-name-part taxon-name-part-type="family">Salticidae</tp:taxon-name-part></tp:taxon-name>)</article-title><source>Zookeys</source><day>16</day><month>1</month><year>2019</year><volume>839</volume><fpage>1</fpage><lpage>81</lpage><pub-id pub-id-type="doi">10.3897/zookeys.839.28312</pub-id></mixed-citation></tp:treatment-meta><tp:nomenclature><tp:taxon-name>
                  <tp:taxon-name-part taxon-name-part-type="genus" reg="Phintelloides">Phintelloides</tp:taxon-name-part>
                  <tp:taxon-name-part taxon-name-part-type="species" reg="flavoviri">flavoviri</tp:taxon-name-part>
                  <object-id xmlns:xlink="http://www.w3.org/1999/xlink" content-type="zoobank" xlink:type="simple">http://zoobank.org/9ED1B07B-33C6-4C36-B2E7-38DCC9285F74</object-id>
                </tp:taxon-name><tp:taxon-status xmlns:xlink="http://www.w3.org/1999/xlink" xlink:type="simple">sp. n.</tp:taxon-status><xref ref-type="fig" rid="F8">Figs 8E–F</xref><xref ref-type="fig" rid="F12">, 12A–D</xref><xref ref-type="fig" rid="F13">, 13C–D</xref></tp:nomenclature><tp:treatment-sec sec-type="type material" id="SECID0EUAFK"><title>Type material.</title><p><bold>Holotype</bold> ♀ (IFS_SAL_754): Sri Lanka, Southern Province, Galle District, Hiyare, Kombala-Kottawa <abbrev xmlns:xlink="http://www.w3.org/1999/xlink" xlink:title="Forest reserve" id="ABBRID0E3AFK" xlink:type="simple">FR</abbrev>, 252 m, <named-content xmlns:xlink="http://www.w3.org/1999/xlink" content-type="dwc:verbatimCoordinates" xlink:type="simple"><named-content content-type="geo-json" specific-use="{&#34;type&#34;:&#34;Point&#34;,&#34;coordinates&#34;:[80.301389,6.064722]}" id="NCID0EDBFK" xlink:type="simple">06°03'53"N, 80°18'05"E</named-content></named-content>, beating, 24–26-V-2016, leg. K Nilani. <bold>Paratype.</bold> ♀ (IFS_SAL_755): same locality and collection data as in holotype.</p></tp:treatment-sec><tp:treatment-sec sec-type="etymology" id="SECID0EKBFK"><title>Etymology.</title><p>The species name a noun in apposition, is derived from the Latin <italic>flavo viridi</italic> and refers to the uniform yellowish green colour body of females.</p></tp:treatment-sec><tp:treatment-sec sec-type="diagnosis" id="SECID0ESBFK"><title>Diagnosis.</title><p>This species is distinguishable from other known congeners by the single coiled, comparably broader <abbrev xmlns:xlink="http://www.w3.org/1999/xlink" xlink:title="copulatory ducts" id="ABBRID0EYBFK" xlink:type="simple">CD</abbrev>, sclerotised long projections from <abbrev xmlns:xlink="http://www.w3.org/1999/xlink" xlink:title="duck-neck-shaped diverging curves" id="ABBRID0E3BFK" xlink:type="simple">DDC</abbrev> and oval spermathecae (Figs <xref ref-type="fig" rid="F12">12C, D</xref>, <xref ref-type="fig" rid="F13">13C, D</xref>). It is closely related to <italic><tp:taxon-name><tp:taxon-name-part taxon-name-part-type="genus" reg="Phintelloides">P.</tp:taxon-name-part><tp:taxon-name-part taxon-name-part-type="species" reg="orbisa">orbisa</tp:taxon-name-part></tp:taxon-name></italic> (Figs <xref ref-type="fig" rid="F8">8E, F</xref>) both possess a twisted <abbrev xmlns:xlink="http://www.w3.org/1999/xlink" xlink:title="copulatory ducts" id="ABBRID0EXCFK" xlink:type="simple">CD</abbrev> with coils (which are longer in <italic><tp:taxon-name><tp:taxon-name-part taxon-name-part-type="genus" reg="Phintelloides">P.</tp:taxon-name-part><tp:taxon-name-part taxon-name-part-type="species" reg="orbisa">orbisa</tp:taxon-name-part></tp:taxon-name></italic>) and broader <abbrev xmlns:xlink="http://www.w3.org/1999/xlink" xlink:title="duck-neck-shaped diverging curves" id="ABBRID0EGDFK" xlink:type="simple">DDC</abbrev>; however, it differs by the rounded spermathecae, single coil of <abbrev xmlns:xlink="http://www.w3.org/1999/xlink" xlink:title="copulatory ducts" id="ABBRID0EKDFK" xlink:type="simple">CD</abbrev>, and sclerotised structures of <abbrev xmlns:xlink="http://www.w3.org/1999/xlink" xlink:title="copulatory ducts" id="ABBRID0EODFK" xlink:type="simple">CD</abbrev>.</p></tp:treatment-sec><tp:treatment-sec sec-type="description" id="SECID0ESDFK"><title>Description.</title><p>Female. Prosoma greenish yellow, ocular region with dense white hairs. <abbrev xmlns:xlink="http://www.w3.org/1999/xlink" xlink:title="anterior median eyes" id="ABBRID0EYDFK" xlink:type="simple">AME</abbrev> and <abbrev xmlns:xlink="http://www.w3.org/1999/xlink" xlink:title="anterior lateral eyes" id="ABBRID0E3DFK" xlink:type="simple">ALE</abbrev> greenish black in life (Fig. <xref ref-type="fig" rid="F8">8E, F</xref>). Pale yellow prosoma with black blotches on the ocular region in preserved specimens (Fig. <xref ref-type="fig" rid="F12">12A</xref>). <abbrev xmlns:xlink="http://www.w3.org/1999/xlink" xlink:title="posterior lateral eyes" id="ABBRID0EIEFK" xlink:type="simple">PLE</abbrev> and <abbrev xmlns:xlink="http://www.w3.org/1999/xlink" xlink:title="posterior median eyes" id="ABBRID0EMEFK" xlink:type="simple">PME</abbrev> surrounded with black patches. Posterior prosoma with devoid of any markings. Posterior margin of prosoma slightly truncated. Sternum pale yellow, oval in shape.</p><p>Abdomen greenish yellow in life, pale yellow in preserved specimen, elliptical, broader, and longer than prosoma. Dorsum devoid of any longitudinal stripes or markings as in other congeners (Fig. <xref ref-type="fig" rid="F8">8E, F</xref>). Ventrum pale yellow without any markings. Spinnerets pale yellow.</p><p>Epigynum moderately sclerotised. <abbrev xmlns:xlink="http://www.w3.org/1999/xlink" xlink:title="copulatory opening" id="ABBRID0EYEFK" xlink:type="simple">CO</abbrev> indistinct. <abbrev xmlns:xlink="http://www.w3.org/1999/xlink" xlink:title="duck-neck-shaped diverging curves" id="ABBRID0E3EFK" xlink:type="simple">DDC</abbrev> are broader, twice width of <abbrev xmlns:xlink="http://www.w3.org/1999/xlink" xlink:title="copulatory ducts" id="ABBRID0EAFFK" xlink:type="simple">CD</abbrev> at anterior margin (Figs <xref ref-type="fig" rid="F12">12C, D</xref>, <xref ref-type="fig" rid="F13">13C, D</xref>). <abbrev xmlns:xlink="http://www.w3.org/1999/xlink" xlink:title="copulatory ducts" id="ABBRID0EMFFK" xlink:type="simple">CD</abbrev> broader, longer, straight initially, twisted with one coil near <abbrev xmlns:xlink="http://www.w3.org/1999/xlink" xlink:title="duck-neck-shaped diverging curves" id="ABBRID0EQFFK" xlink:type="simple">DDC</abbrev>. Spermathecae rounded, thick walled, placed closely to each other. <abbrev xmlns:xlink="http://www.w3.org/1999/xlink" xlink:title="fertilisation ducts" id="ABBRID0EUFFK" xlink:type="simple">FD</abbrev> lanceolate, arising from anterior wall of receptacles (Fig. <xref ref-type="fig" rid="F13">13D</xref>). <abbrev xmlns:xlink="http://www.w3.org/1999/xlink" xlink:title="posterior epigynal border" id="ABBRID0E3FFK" xlink:type="simple">PEB</abbrev> comparably thinner than its congeners.</p><p><bold>Measurements.</bold><abbrev xmlns:xlink="http://www.w3.org/1999/xlink" xlink:title="total length" id="ABBRID0EEGFK" xlink:type="simple">TL</abbrev> 4.80, <abbrev xmlns:xlink="http://www.w3.org/1999/xlink" xlink:title="prosoma length" id="ABBRID0EIGFK" xlink:type="simple">PL</abbrev> 1.92, <abbrev xmlns:xlink="http://www.w3.org/1999/xlink" xlink:title="prosoma width" id="ABBRID0EMGFK" xlink:type="simple">PW</abbrev> at <abbrev xmlns:xlink="http://www.w3.org/1999/xlink" xlink:title="posterior lateral eyes" id="ABBRID0EQGFK" xlink:type="simple">PLE</abbrev> 1.44, <abbrev xmlns:xlink="http://www.w3.org/1999/xlink" xlink:title="abdominal length" id="ABBRID0EUGFK" xlink:type="simple">AL</abbrev> 2.56, <abbrev xmlns:xlink="http://www.w3.org/1999/xlink" xlink:title="abdominal width" id="ABBRID0EYGFK" xlink:type="simple">AW</abbrev> 1.84. Eye field: diameter of <abbrev xmlns:xlink="http://www.w3.org/1999/xlink" xlink:title="anterior median eyes" id="ABBRID0E3GFK" xlink:type="simple">AME</abbrev> 0.43, <abbrev xmlns:xlink="http://www.w3.org/1999/xlink" xlink:title="posterior lateral eyes" id="ABBRID0EAHFK" xlink:type="simple">PLE</abbrev> 0.15, <abbrev xmlns:xlink="http://www.w3.org/1999/xlink" xlink:title="anterior lateral eyes" id="ABBRID0EEHFK" xlink:type="simple">ALE</abbrev> 0.28, <abbrev xmlns:xlink="http://www.w3.org/1999/xlink" xlink:title="posterior median eyes" id="ABBRID0EIHFK" xlink:type="simple">PME</abbrev> 0.01, <abbrev xmlns:xlink="http://www.w3.org/1999/xlink" xlink:title="posterior median eyes" id="ABBRID0EMHFK" xlink:type="simple">PME</abbrev>-<abbrev xmlns:xlink="http://www.w3.org/1999/xlink" xlink:title="posterior median eyes" id="ABBRID0EQHFK" xlink:type="simple">PME</abbrev> 1.15, <abbrev xmlns:xlink="http://www.w3.org/1999/xlink" xlink:title="posterior lateral eyes" id="ABBRID0EUHFK" xlink:type="simple">PLE</abbrev>-<abbrev xmlns:xlink="http://www.w3.org/1999/xlink" xlink:title="posterior lateral eyes" id="ABBRID0EYHFK" xlink:type="simple">PLE</abbrev> 1.17, <abbrev xmlns:xlink="http://www.w3.org/1999/xlink" xlink:title="anterior lateral eyes" id="ABBRID0E3HFK" xlink:type="simple">ALE</abbrev>-<abbrev xmlns:xlink="http://www.w3.org/1999/xlink" xlink:title="posterior median eyes" id="ABBRID0EAIFK" xlink:type="simple">PME</abbrev> 0.03, <abbrev xmlns:xlink="http://www.w3.org/1999/xlink" xlink:title="anterior lateral eyes" id="ABBRID0EEIFK" xlink:type="simple">ALE</abbrev>-<abbrev xmlns:xlink="http://www.w3.org/1999/xlink" xlink:title="posterior lateral eyes" id="ABBRID0EIIFK" xlink:type="simple">PLE</abbrev> 0.66. Leg I: <abbrev xmlns:xlink="http://www.w3.org/1999/xlink" xlink:title="trochanter" id="ABBRID0EMIFK" xlink:type="simple">TR</abbrev> 0.28, FM 1.14, <abbrev xmlns:xlink="http://www.w3.org/1999/xlink" xlink:title="patella" id="ABBRID0EQIFK" xlink:type="simple">PT</abbrev> 0.54, <abbrev xmlns:xlink="http://www.w3.org/1999/xlink" xlink:title="tibia" id="ABBRID0EUIFK" xlink:type="simple">TB</abbrev> 0.87, <abbrev xmlns:xlink="http://www.w3.org/1999/xlink" xlink:title="metatarsus" id="ABBRID0EYIFK" xlink:type="simple">MT</abbrev> 0.64, <abbrev xmlns:xlink="http://www.w3.org/1999/xlink" xlink:title="tarsus" id="ABBRID0E3IFK" xlink:type="simple">TA</abbrev> 0.47; Leg II: <abbrev xmlns:xlink="http://www.w3.org/1999/xlink" xlink:title="trochanter" id="ABBRID0EAJFK" xlink:type="simple">TR</abbrev> 0.26, FM 1.10, <abbrev xmlns:xlink="http://www.w3.org/1999/xlink" xlink:title="patella" id="ABBRID0EEJFK" xlink:type="simple">PT</abbrev> 0.47, <abbrev xmlns:xlink="http://www.w3.org/1999/xlink" xlink:title="tibia" id="ABBRID0EIJFK" xlink:type="simple">TB</abbrev> 0.80, <abbrev xmlns:xlink="http://www.w3.org/1999/xlink" xlink:title="metatarsus" id="ABBRID0EMJFK" xlink:type="simple">MT</abbrev> 0.60, <abbrev xmlns:xlink="http://www.w3.org/1999/xlink" xlink:title="tarsus" id="ABBRID0EQJFK" xlink:type="simple">TA</abbrev> 0.40; Leg III: <abbrev xmlns:xlink="http://www.w3.org/1999/xlink" xlink:title="trochanter" id="ABBRID0EUJFK" xlink:type="simple">TR</abbrev> 0.25, FM 1.34, <abbrev xmlns:xlink="http://www.w3.org/1999/xlink" xlink:title="patella" id="ABBRID0EYJFK" xlink:type="simple">PT</abbrev> 0.60, <abbrev xmlns:xlink="http://www.w3.org/1999/xlink" xlink:title="tibia" id="ABBRID0E3JFK" xlink:type="simple">TB</abbrev> 0.81, <abbrev xmlns:xlink="http://www.w3.org/1999/xlink" xlink:title="metatarsus" id="ABBRID0EAKFK" xlink:type="simple">MT</abbrev> 0.53, <abbrev xmlns:xlink="http://www.w3.org/1999/xlink" xlink:title="tarsus" id="ABBRID0EEKFK" xlink:type="simple">TA</abbrev> 0.40; Leg IV: <abbrev xmlns:xlink="http://www.w3.org/1999/xlink" xlink:title="trochanter" id="ABBRID0EIKFK" xlink:type="simple">TR</abbrev> 0.26, FM 1.47, <abbrev xmlns:xlink="http://www.w3.org/1999/xlink" xlink:title="patella" id="ABBRID0EMKFK" xlink:type="simple">PT</abbrev> 0.67, <abbrev xmlns:xlink="http://www.w3.org/1999/xlink" xlink:title="tibia" id="ABBRID0EQKFK" xlink:type="simple">TB</abbrev> 0.94, <abbrev xmlns:xlink="http://www.w3.org/1999/xlink" xlink:title="metatarsus" id="ABBRID0EUKFK" xlink:type="simple">MT</abbrev> 0.67, <abbrev xmlns:xlink="http://www.w3.org/1999/xlink" xlink:title="tarsus" id="ABBRID0EYKFK" xlink:type="simple">TA</abbrev> 0.60.</p><p><bold>Male.</bold> Unknown.</p></tp:treatment-sec><tp:treatment-sec sec-type="distribution" id="SECID0EALFK"><title>Distribution.</title><p>This species is known only from Sri Lanka.</p><fig id="F12" position="float" orientation="portrait"><label>Figure 12.</label><caption><p><italic><tp:taxon-name><tp:taxon-name-part taxon-name-part-type="genus" reg="Phintelloides">Phintelloides</tp:taxon-name-part><tp:taxon-name-part taxon-name-part-type="species" reg="flavoviri">flavoviri</tp:taxon-name-part></tp:taxon-name></italic> (<bold>A–D</bold>) <bold>A, B</bold> Female habitus <bold>A</bold> dorsal view <bold>B</bold> ventral view <bold>C, D</bold> Epigynum <bold>C</bold> ventral view <bold>D</bold> dorsal view; <italic><tp:taxon-name><tp:taxon-name-part taxon-name-part-type="genus" reg="Phintelloides">Phintelloides</tp:taxon-name-part><tp:taxon-name-part taxon-name-part-type="species" reg="orbisa">orbisa</tp:taxon-name-part></tp:taxon-name></italic> (<bold>E–H</bold>) <bold>E, F</bold> Female habitus <bold>E</bold> dorsal view <bold>F</bold> ventral view <bold>G, H</bold> Epigynum <bold>G</bold> ventral view <bold>H</bold> dorsal view. Scale bars: 1 mm (<bold>A, B, E, F</bold>), 0.1 mm (<bold>C–D</bold>), 0.2 mm (<bold>G, H</bold>).</p></caption><graphic xmlns:xlink="http://www.w3.org/1999/xlink" xlink:href="zookeys-839-001-g012.jpg" position="float" orientation="portrait" xlink:type="simple" id="oo_294310.jpg"/></fig><fig id="F13" position="float" orientation="portrait"><label>Figure 13.</label><caption><p><italic><tp:taxon-name><tp:taxon-name-part taxon-name-part-type="genus" reg="Phintelloides">Phintelloides</tp:taxon-name-part><tp:taxon-name-part taxon-name-part-type="species" reg="orbisa">orbisa</tp:taxon-name-part></tp:taxon-name></italic> (<bold>A, B</bold>) and <italic><tp:taxon-name><tp:taxon-name-part taxon-name-part-type="genus" reg="Phintelloides">Phintelloides</tp:taxon-name-part><tp:taxon-name-part taxon-name-part-type="species" reg="flavoviri">flavoviri</tp:taxon-name-part></tp:taxon-name></italic> (<bold>C, D</bold>) <bold>A, C</bold> Epigynum, ventral view <bold>B, D</bold> Vulva, dorsal view. Abbreviations: <abbrev xmlns:xlink="http://www.w3.org/1999/xlink" xlink:title="copulatory ducts" id="ABBRID0EQOFK" xlink:type="simple">CD</abbrev> = copulatory ducts; <abbrev xmlns:xlink="http://www.w3.org/1999/xlink" xlink:title="duck-neck-shaped diverging curves" id="ABBRID0EUOFK" xlink:type="simple">DDC</abbrev> = duck-neck-shaped diverging curves; <abbrev xmlns:xlink="http://www.w3.org/1999/xlink" xlink:title="fertilisation ducts" id="ABBRID0EYOFK" xlink:type="simple">FD</abbrev> = fertilisation ducts; <abbrev xmlns:xlink="http://www.w3.org/1999/xlink" xlink:title="head-like structure" id="ABBRID0E3OFK" xlink:type="simple">HS</abbrev> = head like structure; S = spermatheca. Scale bars: 0.1 mm (<bold>A–D</bold>).</p></caption><graphic xmlns:xlink="http://www.w3.org/1999/xlink" xlink:href="zookeys-839-001-g013.jpg" position="float" orientation="portrait" xlink:type="simple" id="oo_294311.jpg"/></fig></tp:treatment-sec><tp:treatment-sec><!--Section generated to contain objects referenced in tp:taxon-treatment.--><fig id="F8" position="float" orientation="portrait"><label>Figure 8.</label><caption><p>Live male of <italic><tp:taxon-name><tp:taxon-name-part taxon-name-part-type="genus" reg="Phintelloides">Phintelloides</tp:taxon-name-part><tp:taxon-name-part taxon-name-part-type="species" reg="brunne">brunne</tp:taxon-name-part></tp:taxon-name></italic> (<bold>A–D</bold>) from Hakgala <abbrev xmlns:xlink="http://www.w3.org/1999/xlink" xlink:title="Strict Nature Reserve" id="ABBRID0EGMEK" xlink:type="simple">SNR</abbrev> and female of <italic><tp:taxon-name><tp:taxon-name-part taxon-name-part-type="genus" reg="Phintelloides">Phintelloides</tp:taxon-name-part><tp:taxon-name-part taxon-name-part-type="species" reg="flavoviri">flavoviri</tp:taxon-name-part></tp:taxon-name></italic> (<bold>E, F</bold>) from Hiyare, Kombala-Kottawa <abbrev xmlns:xlink="http://www.w3.org/1999/xlink" xlink:title="Forest reserve" id="ABBRID0EXMEK" xlink:type="simple">FR</abbrev>.</p></caption><graphic xmlns:xlink="http://www.w3.org/1999/xlink" xlink:href="zookeys-839-001-g008.jpg" position="float" orientation="portrait" xlink:type="simple" id="oo_294306.jpg"/></fig></tp:treatment-sec></tp:taxon-treatment>
