# Supplementary material for: Multilocus genetic and morphological phylogenetic analysis reveals a radiation of shiny South Asian jumping spiders (Araneae, Salticidae)
Source: Zookeys. 2019 Jan 16;839:1–81. doi: 10.3897/zookeys.839.28312 (PMC6482596; doi:10.3897/zookeys.839.28312)
Supplement: XML Treatment for Phintelloides flavumi [file zookeys.839.28312-treatment5.xml]

<!DOCTYPE tp:taxon-treatment
  PUBLIC "-//TaxonX//DTD Taxonomic Treatment Publishing DTD v0 20100105//EN" "tax-treatment-NSO.dtd">
<tp:taxon-treatment xmlns:tp="http://www.plazi.org/taxpub"><tp:treatment-meta><kwd-group><label>Taxon classification</label><kwd><named-content xmlns:xlink="http://www.w3.org/1999/xlink" content-type="kingdom">Animalia</named-content></kwd><kwd><named-content xmlns:xlink="http://www.w3.org/1999/xlink" content-type="order">Araneae</named-content></kwd><kwd><named-content xmlns:xlink="http://www.w3.org/1999/xlink" content-type="family">Salticidae</named-content></kwd></kwd-group><mixed-citation publication-type="journal"><person-group><name><surname>Kanesharatnam</surname><given-names>Nilani</given-names></name><name><surname>P. Benjamin</surname><given-names>Suresh</given-names></name></person-group><article-title>Multilocus genetic and morphological phylogenetic analysis reveals a radiation of shiny South Asian jumping spiders (<tp:taxon-name><tp:taxon-name-part taxon-name-part-type="order">Araneae</tp:taxon-name-part></tp:taxon-name>, <tp:taxon-name><tp:taxon-name-part taxon-name-part-type="family">Salticidae</tp:taxon-name-part></tp:taxon-name>)</article-title><source>Zookeys</source><day>16</day><month>1</month><year>2019</year><volume>839</volume><fpage>1</fpage><lpage>81</lpage><pub-id pub-id-type="doi">10.3897/zookeys.839.28312</pub-id></mixed-citation></tp:treatment-meta><tp:nomenclature><tp:taxon-name>
                  <tp:taxon-name-part taxon-name-part-type="genus" reg="Phintelloides">Phintelloides</tp:taxon-name-part>
                  <tp:taxon-name-part taxon-name-part-type="species" reg="flavumi">flavumi</tp:taxon-name-part>
                  <object-id xmlns:xlink="http://www.w3.org/1999/xlink" content-type="zoobank" xlink:type="simple">http://zoobank.org/5BF3DAD5-E532-4DA1-BDB4-A8C72A4E8DC6</object-id>
                </tp:taxon-name><tp:taxon-status xmlns:xlink="http://www.w3.org/1999/xlink" xlink:type="simple">sp. n.</tp:taxon-status><xref ref-type="fig" rid="F10">Figs 10A–D</xref><xref ref-type="fig" rid="F14">, 14A–F</xref><xref ref-type="fig" rid="F15">, 15A–E</xref><xref ref-type="fig" rid="F16">, 16A–D</xref></tp:nomenclature><tp:treatment-sec sec-type="type material" id="SECID0E6QFK"><title>Type material.</title><p><bold>Holotype</bold> ♂ (IFS_SAL_758): Sri Lanka, Southern Province, Galle District, Hiyare, Kombala-Kottawa <abbrev xmlns:xlink="http://www.w3.org/1999/xlink" xlink:title="Forest reserve" id="ABBRID0EHRFK" xlink:type="simple">FR</abbrev>, 252m, <named-content xmlns:xlink="http://www.w3.org/1999/xlink" content-type="dwc:verbatimCoordinates" xlink:type="simple"><named-content content-type="geo-json" specific-use="{&#34;type&#34;:&#34;Point&#34;,&#34;coordinates&#34;:[80.301389,6.064722]}" id="NCID0EORFK" xlink:type="simple">06°03'53"N, 80°18'05"E</named-content></named-content>, beating, 24–26-V-2016, leg. K Nilani and I Sandunika<bold>. Paratype.</bold> ♀ (IFS_SAL_760): Same locality and collection data as holotype. <bold>Other material examined.</bold> 1♀ (IFS_SAL_689): same locality and collection data as holotype, 18-V-2010, leg. SP Benjamin and S Batuwita. 3♂, 2♀ (IFS_SAL_742-746): Same locality and collection data as holotype. 2♂, 1♀ (IFS_SAL_970-972): Sabaragamuwa Province, Rathnapura District, Sinharaja <abbrev xmlns:xlink="http://www.w3.org/1999/xlink" xlink:title="Forest reserve" id="ABBRID0EXRFK" xlink:type="simple">FR</abbrev>, Kudawa, 521 m, <named-content xmlns:xlink="http://www.w3.org/1999/xlink" content-type="dwc:verbatimCoordinates" xlink:type="simple"><named-content content-type="geo-json" specific-use="{&#34;type&#34;:&#34;Point&#34;,&#34;coordinates&#34;:[80.423611,6.416183]}" id="NCID0E5RFK" xlink:type="simple">06°24'58.26"N, 80°25'25"E</named-content></named-content>, beating, 11–13-X-2016, leg. K Nilani.</p></tp:treatment-sec><tp:treatment-sec sec-type="etymology" id="SECID0EDSFK"><title>Etymology.</title><p>The species name a noun in apposition, is derived from the Latin <italic>flavum</italic> and refers to the yellow coloured scales around <abbrev xmlns:xlink="http://www.w3.org/1999/xlink" xlink:title="anterior median eyes" id="ABBRID0ELSFK" xlink:type="simple">AME</abbrev>.</p></tp:treatment-sec><tp:treatment-sec sec-type="diagnosis" id="SECID0EPSFK"><title>Diagnosis.</title><p>The species is distinguishable from other congeners by the rounded, well-developed <abbrev xmlns:xlink="http://www.w3.org/1999/xlink" xlink:title="lamellar process" id="ABBRID0EVSFK" xlink:type="simple">LP</abbrev>, longer, straight, tapering <abbrev xmlns:xlink="http://www.w3.org/1999/xlink" xlink:title="retrolateral tibial apophysis" id="ABBRID0EZSFK" xlink:type="simple">RTA</abbrev> in males (Figs <xref ref-type="fig" rid="F15">15D, E</xref>, <xref ref-type="fig" rid="F16">16A, B</xref>) and inverted C-shaped <abbrev xmlns:xlink="http://www.w3.org/1999/xlink" xlink:title="copulatory ducts" id="ABBRID0EFTFK" xlink:type="simple">CD</abbrev>, well-developed <abbrev xmlns:xlink="http://www.w3.org/1999/xlink" xlink:title="head-like structure" id="ABBRID0EJTFK" xlink:type="simple">HS</abbrev> (Figs <xref ref-type="fig" rid="F10">10C</xref>, <xref ref-type="fig" rid="F16">16C</xref>), and relatively smaller body size in females. It is closely related to <italic><tp:taxon-name><tp:taxon-name-part taxon-name-part-type="genus" reg="Phintelloides">P.</tp:taxon-name-part><tp:taxon-name-part taxon-name-part-type="species" reg="alborea">alborea</tp:taxon-name-part></tp:taxon-name></italic> and <italic><tp:taxon-name><tp:taxon-name-part taxon-name-part-type="genus" reg="Phintelloides">P.</tp:taxon-name-part><tp:taxon-name-part taxon-name-part-type="species" reg="jesudasi">jesudasi</tp:taxon-name-part></tp:taxon-name></italic> in palpal structure with minor differences including semicircular <abbrev xmlns:xlink="http://www.w3.org/1999/xlink" xlink:title="lamellar process" id="ABBRID0ELUFK" xlink:type="simple">LP</abbrev>, straight <abbrev xmlns:xlink="http://www.w3.org/1999/xlink" xlink:title="retrolateral tibial apophysis" id="ABBRID0EPUFK" xlink:type="simple">RTA</abbrev>. However, it obviously differs by well-developed <abbrev xmlns:xlink="http://www.w3.org/1999/xlink" xlink:title="head-like structure" id="ABBRID0ETUFK" xlink:type="simple">HS</abbrev> and inverted C-shaped <abbrev xmlns:xlink="http://www.w3.org/1999/xlink" xlink:title="copulatory ducts" id="ABBRID0EXUFK" xlink:type="simple">CD</abbrev>.</p></tp:treatment-sec><tp:treatment-sec sec-type="description" id="SECID0E2UFK"><title>Description.</title><p>Male. In life, prosoma black, decorated with white band in the vicinity of first row of eyes at the anterior margin, clypeus with dense white scales (Fig. <xref ref-type="fig" rid="F14">14B</xref>). Chelicerae black, with white hairs at its base. Behind <abbrev xmlns:xlink="http://www.w3.org/1999/xlink" xlink:title="posterior lateral eyes" id="ABBRID0EFVFK" xlink:type="simple">PLE</abbrev>, white, prominent diamond-shaped marks present (Fig. <xref ref-type="fig" rid="F14">14A–C</xref>). Lateral sides of prosoma with white belts (Fig. <xref ref-type="fig" rid="F14">14A–C</xref>). Posterior margin of prosoma rather steep and slightly truncated. Yellowish brown sternum, oval in shape, edges light brown. First pair of legs blackish and sturdy, other legs yellowish black.</p><p>Abdomen oval, moderately long, slightly narrower than prosoma, tapering posteriorly. Dorsum with comparably narrow black, median band, bordered by pale yellow bands extending longitudinally from anterior to posterior end (Fig. <xref ref-type="fig" rid="F14">14A–C</xref>). Ventrum blackish grey in life and brown with yellowish brown dots longitudinally, arranged from epigastric furrow to spinnerets in preserved specimens (Fig. <xref ref-type="fig" rid="F15">15B</xref>). Spinnerets black.</p><p>Moderately sclerotised pale yellow palp. Distal end of cymbium longer, narrower than proximal region. Embolus slender, long immovable, on rather broad apical portion of bulbus, extending to distal end of cymbium (Figs <xref ref-type="fig" rid="F15">15D, E</xref>, <xref ref-type="fig" rid="F16">16A, B</xref>). Lamellar process well developed, large, lying immediately below embolus (Figs <xref ref-type="fig" rid="F15">15D</xref>, <xref ref-type="fig" rid="F16">16A</xref>). Bulbus longer than wide. Sperm duct clearly visible at the antero-lateral portion of bulbus. Retrolateral portion of bulbus with small bump. Tegulum with posterior lobe. <abbrev xmlns:xlink="http://www.w3.org/1999/xlink" xlink:title="retrolateral tibial apophysis" id="ABBRID0ENWFK" xlink:type="simple">RTA</abbrev> long nearly half-length of the bulbus, broader at the base, narrower, hook-shaped at the tip (Figs <xref ref-type="fig" rid="F15">15D–E</xref>, <xref ref-type="fig" rid="F16">16A, B</xref>).</p><p><bold>Measurements.</bold><abbrev xmlns:xlink="http://www.w3.org/1999/xlink" xlink:title="total length" id="ABBRID0E4WFK" xlink:type="simple">TL</abbrev> 4.70, <abbrev xmlns:xlink="http://www.w3.org/1999/xlink" xlink:title="prosoma length" id="ABBRID0EBXFK" xlink:type="simple">PL</abbrev> 2.20, <abbrev xmlns:xlink="http://www.w3.org/1999/xlink" xlink:title="prosoma width" id="ABBRID0EFXFK" xlink:type="simple">PW</abbrev> at <abbrev xmlns:xlink="http://www.w3.org/1999/xlink" xlink:title="posterior lateral eyes" id="ABBRID0EJXFK" xlink:type="simple">PLE</abbrev> 1.52, <abbrev xmlns:xlink="http://www.w3.org/1999/xlink" xlink:title="abdominal length" id="ABBRID0ENXFK" xlink:type="simple">AL</abbrev> 2.40, <abbrev xmlns:xlink="http://www.w3.org/1999/xlink" xlink:title="abdominal width" id="ABBRID0ERXFK" xlink:type="simple">AW</abbrev> 1.30. Eye field: diameter of <abbrev xmlns:xlink="http://www.w3.org/1999/xlink" xlink:title="anterior median eyes" id="ABBRID0EVXFK" xlink:type="simple">AME</abbrev> 0.51, <abbrev xmlns:xlink="http://www.w3.org/1999/xlink" xlink:title="posterior lateral eyes" id="ABBRID0EZXFK" xlink:type="simple">PLE</abbrev> 0.33, <abbrev xmlns:xlink="http://www.w3.org/1999/xlink" xlink:title="anterior lateral eyes" id="ABBRID0E4XFK" xlink:type="simple">ALE</abbrev> 0.25, <abbrev xmlns:xlink="http://www.w3.org/1999/xlink" xlink:title="posterior median eyes" id="ABBRID0EBYFK" xlink:type="simple">PME</abbrev> 0.12, <abbrev xmlns:xlink="http://www.w3.org/1999/xlink" xlink:title="posterior median eyes" id="ABBRID0EFYFK" xlink:type="simple">PME</abbrev>-<abbrev xmlns:xlink="http://www.w3.org/1999/xlink" xlink:title="posterior median eyes" id="ABBRID0EJYFK" xlink:type="simple">PME</abbrev> 1.20, <abbrev xmlns:xlink="http://www.w3.org/1999/xlink" xlink:title="posterior lateral eyes" id="ABBRID0ENYFK" xlink:type="simple">PLE</abbrev>-<abbrev xmlns:xlink="http://www.w3.org/1999/xlink" xlink:title="posterior lateral eyes" id="ABBRID0ERYFK" xlink:type="simple">PLE</abbrev> 0.66, <abbrev xmlns:xlink="http://www.w3.org/1999/xlink" xlink:title="anterior lateral eyes" id="ABBRID0EVYFK" xlink:type="simple">ALE</abbrev>-<abbrev xmlns:xlink="http://www.w3.org/1999/xlink" xlink:title="posterior median eyes" id="ABBRID0EZYFK" xlink:type="simple">PME</abbrev> 0.32, <abbrev xmlns:xlink="http://www.w3.org/1999/xlink" xlink:title="anterior lateral eyes" id="ABBRID0E4YFK" xlink:type="simple">ALE</abbrev>-<abbrev xmlns:xlink="http://www.w3.org/1999/xlink" xlink:title="posterior lateral eyes" id="ABBRID0EBZFK" xlink:type="simple">PLE</abbrev> 0.66. Leg I: <abbrev xmlns:xlink="http://www.w3.org/1999/xlink" xlink:title="trochanter" id="ABBRID0EFZFK" xlink:type="simple">TR</abbrev> 0.35, FM 2.25, <abbrev xmlns:xlink="http://www.w3.org/1999/xlink" xlink:title="patella" id="ABBRID0EJZFK" xlink:type="simple">PT</abbrev> 1.00, <abbrev xmlns:xlink="http://www.w3.org/1999/xlink" xlink:title="tibia" id="ABBRID0ENZFK" xlink:type="simple">TB</abbrev> 1.88, <abbrev xmlns:xlink="http://www.w3.org/1999/xlink" xlink:title="metatarsus" id="ABBRID0ERZFK" xlink:type="simple">MT</abbrev> 1.54, <abbrev xmlns:xlink="http://www.w3.org/1999/xlink" xlink:title="tarsus" id="ABBRID0EVZFK" xlink:type="simple">TA</abbrev> 0.81; Leg II: <abbrev xmlns:xlink="http://www.w3.org/1999/xlink" xlink:title="trochanter" id="ABBRID0EZZFK" xlink:type="simple">TR</abbrev> 0.24, FM 1.72, <abbrev xmlns:xlink="http://www.w3.org/1999/xlink" xlink:title="patella" id="ABBRID0E4ZFK" xlink:type="simple">PT</abbrev> 0.76, <abbrev xmlns:xlink="http://www.w3.org/1999/xlink" xlink:title="tibia" id="ABBRID0EB1FK" xlink:type="simple">TB</abbrev> 1.50, <abbrev xmlns:xlink="http://www.w3.org/1999/xlink" xlink:title="metatarsus" id="ABBRID0EF1FK" xlink:type="simple">MT</abbrev> 0.84, <abbrev xmlns:xlink="http://www.w3.org/1999/xlink" xlink:title="tarsus" id="ABBRID0EJ1FK" xlink:type="simple">TA</abbrev> 0.81; Leg III: <abbrev xmlns:xlink="http://www.w3.org/1999/xlink" xlink:title="trochanter" id="ABBRID0EN1FK" xlink:type="simple">TR</abbrev> 0.34, FM 1.87, <abbrev xmlns:xlink="http://www.w3.org/1999/xlink" xlink:title="patella" id="ABBRID0ER1FK" xlink:type="simple">PT</abbrev> 0.80, <abbrev xmlns:xlink="http://www.w3.org/1999/xlink" xlink:title="tibia" id="ABBRID0EV1FK" xlink:type="simple">TB</abbrev> 1.24, <abbrev xmlns:xlink="http://www.w3.org/1999/xlink" xlink:title="metatarsus" id="ABBRID0EZ1FK" xlink:type="simple">MT</abbrev> 1.21, <abbrev xmlns:xlink="http://www.w3.org/1999/xlink" xlink:title="tarsus" id="ABBRID0E41FK" xlink:type="simple">TA</abbrev> 0.50; Leg IV: <abbrev xmlns:xlink="http://www.w3.org/1999/xlink" xlink:title="trochanter" id="ABBRID0EB2FK" xlink:type="simple">TR</abbrev> 0.32, FM 1.78, <abbrev xmlns:xlink="http://www.w3.org/1999/xlink" xlink:title="patella" id="ABBRID0EF2FK" xlink:type="simple">PT</abbrev> 0.63, <abbrev xmlns:xlink="http://www.w3.org/1999/xlink" xlink:title="tibia" id="ABBRID0EJ2FK" xlink:type="simple">TB</abbrev> 1.33, <abbrev xmlns:xlink="http://www.w3.org/1999/xlink" xlink:title="metatarsus" id="ABBRID0EN2FK" xlink:type="simple">MT</abbrev> 1.57, <abbrev xmlns:xlink="http://www.w3.org/1999/xlink" xlink:title="tarsus" id="ABBRID0ER2FK" xlink:type="simple">TA</abbrev> 0.60.</p><p><bold>Female.</bold> Prosoma sparsely covered with white hairs and decorated with three pairs of large, black blotches, surrounding <abbrev xmlns:xlink="http://www.w3.org/1999/xlink" xlink:title="posterior median eyes" id="ABBRID0EZ2FK" xlink:type="simple">PME</abbrev>, <abbrev xmlns:xlink="http://www.w3.org/1999/xlink" xlink:title="posterior lateral eyes" id="ABBRID0E42FK" xlink:type="simple">PLE</abbrev>, ocular area, and posterior slope of prosoma (Fig. <xref ref-type="fig" rid="F14">14D–F</xref>). Pale brown <abbrev xmlns:xlink="http://www.w3.org/1999/xlink" xlink:title="anterior median eyes" id="ABBRID0EF3FK" xlink:type="simple">AME</abbrev> covered with white hairs anteriorly and yellowish hairs posteriorly (Fig. <xref ref-type="fig" rid="F14">14F</xref>). Clypeus enclosed with dense white scales. Chelicerae unidentate, orange brown. Sternum yellow, with pale yellow hairs. In ethanol preserved specimen, carapace yellow with black patches.</p><p>Abdomen white, leaf-shaped, longer, slightly broader than prosoma. Dorsum with two lateral dark green streaks, elongating longitudinally along the whole length of the abdomen (Figs <xref ref-type="fig" rid="F14">14D–F</xref>). Ventrum with white scales, devoid of any markings in life. Spinnerets pale yellow. Legs glassy greenish yellow.</p><p>Epigynum moderately sclerotised. Copulatory openings located laterally inside duck-neck-shaped diverging curves. Copulatory ducts twisted, diverge initially and then bending inward to form a much broader duck-neck-shaped diverging curves leading to the copulatory openings (Figs <xref ref-type="fig" rid="F10">10C, D</xref>, <xref ref-type="fig" rid="F16">16C, D</xref>). Comparably large, oval spermathecae with head-like structure placed closely to each other (Figs <xref ref-type="fig" rid="F13">13D</xref>, <xref ref-type="fig" rid="F16">16C, D</xref>). Fertilisation ducts lanceolate originating from apical wall of receptacles (Figs <xref ref-type="fig" rid="F13">13D</xref>, <xref ref-type="fig" rid="F16">16D</xref>). Posterior epigynal border rather broad.</p><p><bold>Measurements.</bold><abbrev xmlns:xlink="http://www.w3.org/1999/xlink" xlink:title="total length" id="ABBRID0ER4FK" xlink:type="simple">TL</abbrev> 4.63, <abbrev xmlns:xlink="http://www.w3.org/1999/xlink" xlink:title="prosoma length" id="ABBRID0EV4FK" xlink:type="simple">PL</abbrev> 2.11, <abbrev xmlns:xlink="http://www.w3.org/1999/xlink" xlink:title="prosoma width" id="ABBRID0EZ4FK" xlink:type="simple">PW</abbrev> at <abbrev xmlns:xlink="http://www.w3.org/1999/xlink" xlink:title="posterior lateral eyes" id="ABBRID0E44FK" xlink:type="simple">PLE</abbrev> 1.88, <abbrev xmlns:xlink="http://www.w3.org/1999/xlink" xlink:title="abdominal length" id="ABBRID0EB5FK" xlink:type="simple">AL</abbrev> 2.50, <abbrev xmlns:xlink="http://www.w3.org/1999/xlink" xlink:title="abdominal width" id="ABBRID0EF5FK" xlink:type="simple">AW</abbrev> 1.32. Eye field: diameter of <abbrev xmlns:xlink="http://www.w3.org/1999/xlink" xlink:title="anterior median eyes" id="ABBRID0EJ5FK" xlink:type="simple">AME</abbrev> 0.52, <abbrev xmlns:xlink="http://www.w3.org/1999/xlink" xlink:title="posterior lateral eyes" id="ABBRID0EN5FK" xlink:type="simple">PLE</abbrev> 0.33, <abbrev xmlns:xlink="http://www.w3.org/1999/xlink" xlink:title="anterior lateral eyes" id="ABBRID0ER5FK" xlink:type="simple">ALE</abbrev> 0.25, <abbrev xmlns:xlink="http://www.w3.org/1999/xlink" xlink:title="posterior median eyes" id="ABBRID0EV5FK" xlink:type="simple">PME</abbrev> 0.12, <abbrev xmlns:xlink="http://www.w3.org/1999/xlink" xlink:title="posterior median eyes" id="ABBRID0EZ5FK" xlink:type="simple">PME</abbrev>-<abbrev xmlns:xlink="http://www.w3.org/1999/xlink" xlink:title="posterior median eyes" id="ABBRID0E45FK" xlink:type="simple">PME</abbrev> 1.22, <abbrev xmlns:xlink="http://www.w3.org/1999/xlink" xlink:title="posterior lateral eyes" id="ABBRID0EB6FK" xlink:type="simple">PLE</abbrev>-<abbrev xmlns:xlink="http://www.w3.org/1999/xlink" xlink:title="posterior lateral eyes" id="ABBRID0EF6FK" xlink:type="simple">PLE</abbrev> 0.66, <abbrev xmlns:xlink="http://www.w3.org/1999/xlink" xlink:title="anterior lateral eyes" id="ABBRID0EJ6FK" xlink:type="simple">ALE</abbrev>-<abbrev xmlns:xlink="http://www.w3.org/1999/xlink" xlink:title="posterior median eyes" id="ABBRID0EN6FK" xlink:type="simple">PME</abbrev> 0.35, <abbrev xmlns:xlink="http://www.w3.org/1999/xlink" xlink:title="anterior lateral eyes" id="ABBRID0ER6FK" xlink:type="simple">ALE</abbrev>-<abbrev xmlns:xlink="http://www.w3.org/1999/xlink" xlink:title="posterior lateral eyes" id="ABBRID0EV6FK" xlink:type="simple">PLE</abbrev> 0.68. Leg I: <abbrev xmlns:xlink="http://www.w3.org/1999/xlink" xlink:title="trochanter" id="ABBRID0EZ6FK" xlink:type="simple">TR</abbrev> 0.27, FM 2.14, <abbrev xmlns:xlink="http://www.w3.org/1999/xlink" xlink:title="patella" id="ABBRID0E46FK" xlink:type="simple">PT</abbrev> 0.91, <abbrev xmlns:xlink="http://www.w3.org/1999/xlink" xlink:title="tibia" id="ABBRID0EBAGK" xlink:type="simple">TB</abbrev> 1.84, <abbrev xmlns:xlink="http://www.w3.org/1999/xlink" xlink:title="metatarsus" id="ABBRID0EFAGK" xlink:type="simple">MT</abbrev> 1.62, <abbrev xmlns:xlink="http://www.w3.org/1999/xlink" xlink:title="tarsus" id="ABBRID0EJAGK" xlink:type="simple">TA</abbrev> 0.70; Leg II: <abbrev xmlns:xlink="http://www.w3.org/1999/xlink" xlink:title="trochanter" id="ABBRID0ENAGK" xlink:type="simple">TR</abbrev> 0.28, FM 1.65, <abbrev xmlns:xlink="http://www.w3.org/1999/xlink" xlink:title="patella" id="ABBRID0ERAGK" xlink:type="simple">PT</abbrev> 0.70, <abbrev xmlns:xlink="http://www.w3.org/1999/xlink" xlink:title="tibia" id="ABBRID0EVAGK" xlink:type="simple">TB</abbrev> 1.40, <abbrev xmlns:xlink="http://www.w3.org/1999/xlink" xlink:title="metatarsus" id="ABBRID0EZAGK" xlink:type="simple">MT</abbrev> 0.85, <abbrev xmlns:xlink="http://www.w3.org/1999/xlink" xlink:title="tarsus" id="ABBRID0E4AGK" xlink:type="simple">TA</abbrev> 0.84; Leg III: <abbrev xmlns:xlink="http://www.w3.org/1999/xlink" xlink:title="trochanter" id="ABBRID0EBBGK" xlink:type="simple">TR</abbrev> 0.34, FM 1.82, <abbrev xmlns:xlink="http://www.w3.org/1999/xlink" xlink:title="patella" id="ABBRID0EFBGK" xlink:type="simple">PT</abbrev> 0.74, <abbrev xmlns:xlink="http://www.w3.org/1999/xlink" xlink:title="tibia" id="ABBRID0EJBGK" xlink:type="simple">TB</abbrev> 1.23, <abbrev xmlns:xlink="http://www.w3.org/1999/xlink" xlink:title="metatarsus" id="ABBRID0ENBGK" xlink:type="simple">MT</abbrev> 1.24, <abbrev xmlns:xlink="http://www.w3.org/1999/xlink" xlink:title="tarsus" id="ABBRID0ERBGK" xlink:type="simple">TA</abbrev> 0.55; Leg IV: <abbrev xmlns:xlink="http://www.w3.org/1999/xlink" xlink:title="trochanter" id="ABBRID0EVBGK" xlink:type="simple">TR</abbrev> 0.30, FM 1.84, <abbrev xmlns:xlink="http://www.w3.org/1999/xlink" xlink:title="patella" id="ABBRID0EZBGK" xlink:type="simple">PT</abbrev> 0.66, <abbrev xmlns:xlink="http://www.w3.org/1999/xlink" xlink:title="tibia" id="ABBRID0E4BGK" xlink:type="simple">TB</abbrev> 1.26, <abbrev xmlns:xlink="http://www.w3.org/1999/xlink" xlink:title="metatarsus" id="ABBRID0EBCGK" xlink:type="simple">MT</abbrev> 1.54, <abbrev xmlns:xlink="http://www.w3.org/1999/xlink" xlink:title="tarsus" id="ABBRID0EFCGK" xlink:type="simple">TA</abbrev> 0.66.</p></tp:treatment-sec><tp:treatment-sec sec-type="distribution" id="SECID0EJCGK"><title>Distribution.</title><p>This species is known only from Sri Lanka.</p><fig id="F14" position="float" orientation="portrait"><label>Figure 14.</label><caption><p><italic><tp:taxon-name><tp:taxon-name-part taxon-name-part-type="genus" reg="Phintelloides">Phintelloides</tp:taxon-name-part><tp:taxon-name-part taxon-name-part-type="species" reg="flavumi">flavumi</tp:taxon-name-part></tp:taxon-name></italic><bold>A, B</bold> Male from Hiyare, Kombala-Kottawa <abbrev xmlns:xlink="http://www.w3.org/1999/xlink" xlink:title="Forest reserve" id="ABBRID0EDDGK" xlink:type="simple">FR</abbrev><bold>C</bold> Male from Singaraja <abbrev xmlns:xlink="http://www.w3.org/1999/xlink" xlink:title="Forest reserve" id="ABBRID0EJDGK" xlink:type="simple">FR</abbrev>, Kudawa <bold>D</bold> Female from Singaraja <abbrev xmlns:xlink="http://www.w3.org/1999/xlink" xlink:title="Forest reserve" id="ABBRID0EPDGK" xlink:type="simple">FR</abbrev>, Kudawa <bold>E, F</bold> Female from Hiyare, Kombala-Kottawa <abbrev xmlns:xlink="http://www.w3.org/1999/xlink" xlink:title="Forest reserve" id="ABBRID0EVDGK" xlink:type="simple">FR</abbrev>.</p></caption><graphic xmlns:xlink="http://www.w3.org/1999/xlink" xlink:href="zookeys-839-001-g014.jpg" position="float" orientation="portrait" xlink:type="simple" id="oo_294312.jpg"/></fig><fig id="F15" position="float" orientation="portrait"><label>Figure 15.</label><caption><p><italic><tp:taxon-name><tp:taxon-name-part taxon-name-part-type="genus" reg="Phintelloides">Phintelloides</tp:taxon-name-part><tp:taxon-name-part taxon-name-part-type="species" reg="flavumi">flavumi</tp:taxon-name-part></tp:taxon-name></italic> (<bold>A, B</bold>). Male habitus <bold>A</bold> dorsal view <bold>B</bold> ventral view <bold>C–E</bold> Male palp <bold>C</bold> prolateral view <bold>D</bold> ventral view <bold>E</bold> retrolateral view. Scale bars: 2 mm (<bold>A, B</bold>), 0.2 mm (<bold>C–E</bold>).</p></caption><graphic xmlns:xlink="http://www.w3.org/1999/xlink" xlink:href="zookeys-839-001-g015.jpg" position="float" orientation="portrait" xlink:type="simple" id="oo_294313.jpg"/></fig><fig id="F16" position="float" orientation="portrait"><label>Figure 16.</label><caption><p><italic><tp:taxon-name><tp:taxon-name-part taxon-name-part-type="genus" reg="Phintelloides">Phintelloides</tp:taxon-name-part><tp:taxon-name-part taxon-name-part-type="species" reg="flavumi">flavumi</tp:taxon-name-part></tp:taxon-name></italic><bold>A</bold> Palp, ventral view <bold>B</bold> Palp, retrolateral view <bold>C</bold> Epigynum, ventral view <bold>D</bold> Vulva, dorsal view. Abbreviations: <abbrev xmlns:xlink="http://www.w3.org/1999/xlink" xlink:title="apical lobe of tegulum" id="ABBRID0EDGGK" xlink:type="simple">ALT</abbrev> = apical lobe of tegulum; <abbrev xmlns:xlink="http://www.w3.org/1999/xlink" xlink:title="copulatory ducts" id="ABBRID0EHGGK" xlink:type="simple">CD</abbrev> = copulatory ducts; <abbrev xmlns:xlink="http://www.w3.org/1999/xlink" xlink:title="copulatory opening" id="ABBRID0ELGGK" xlink:type="simple">CO</abbrev> = copulatory opening; <abbrev xmlns:xlink="http://www.w3.org/1999/xlink" xlink:title="duck-neck-shaped diverging curves" id="ABBRID0EPGGK" xlink:type="simple">DDC</abbrev> = duck-neck-shaped diverging curves; E = embolus; <abbrev xmlns:xlink="http://www.w3.org/1999/xlink" xlink:title="fertilisation ducts" id="ABBRID0ETGGK" xlink:type="simple">FD</abbrev> = fertilisation ducts; <abbrev xmlns:xlink="http://www.w3.org/1999/xlink" xlink:title="head-like structure" id="ABBRID0EXGGK" xlink:type="simple">HS</abbrev> = head like structure; <abbrev xmlns:xlink="http://www.w3.org/1999/xlink" xlink:title="lamellar process" id="ABBRID0E2GGK" xlink:type="simple">LP</abbrev> = lamellar process; <abbrev xmlns:xlink="http://www.w3.org/1999/xlink" xlink:title="proximal lobe of tegulum" id="ABBRID0E6GGK" xlink:type="simple">PLT</abbrev> = proximal lobe of tegulum; <abbrev xmlns:xlink="http://www.w3.org/1999/xlink" xlink:title="retrolateral tibial apophysis" id="ABBRID0EDHGK" xlink:type="simple">RTA</abbrev> = retrolateral tibial apophysis; S = spermatheca; T = tegulum. Scale bars: 0.2 mm (<bold>A–B</bold>), 0.1 mm (<bold>C–D</bold>).</p></caption><graphic xmlns:xlink="http://www.w3.org/1999/xlink" xlink:href="zookeys-839-001-g016.jpg" position="float" orientation="portrait" xlink:type="simple" id="oo_294314.jpg"/></fig></tp:treatment-sec><tp:treatment-sec><!--Section generated to contain objects referenced in tp:taxon-treatment.--><fig id="F10" position="float" orientation="portrait"><label>Figure 10.</label><caption><p><italic><tp:taxon-name><tp:taxon-name-part taxon-name-part-type="genus" reg="Phintelloides">Phintelloides</tp:taxon-name-part><tp:taxon-name-part taxon-name-part-type="species" reg="flavumi">flavumi</tp:taxon-name-part></tp:taxon-name></italic> (<bold>A–D</bold>) <bold>A–B</bold> Female habitus <bold>A</bold> dorsal view <bold>B</bold> ventral view <bold>C–D</bold> Epigynum <bold>C</bold> ventral view <bold>D</bold> dorsal view; <italic><tp:taxon-name><tp:taxon-name-part taxon-name-part-type="genus" reg="Phintelloides">Phintelloides</tp:taxon-name-part><tp:taxon-name-part taxon-name-part-type="species" reg="brunne">brunne</tp:taxon-name-part></tp:taxon-name></italic> (<bold>E–H</bold>) <bold>E, F</bold> Female habitus <bold>E</bold> dorsal view <bold>F</bold> ventral view <bold>G, H</bold> Epigynum <bold>G</bold> ventral view <bold>H</bold> dorsal view. Abbreviation: <abbrev xmlns:xlink="http://www.w3.org/1999/xlink" xlink:title="scapum" id="ABBRID0EJ3EK" xlink:type="simple">SC</abbrev> = scapum. Scale bars: 1 mm (<bold>A, B, E, F</bold>), 0.1 mm (<bold>C–D</bold>), 0.1 mm (<bold>G, H</bold>).</p></caption><graphic xmlns:xlink="http://www.w3.org/1999/xlink" xlink:href="zookeys-839-001-g010.jpg" position="float" orientation="portrait" xlink:type="simple" id="oo_294308.jpg"/></fig><fig id="F13" position="float" orientation="portrait"><label>Figure 13.</label><caption><p><italic><tp:taxon-name><tp:taxon-name-part taxon-name-part-type="genus" reg="Phintelloides">Phintelloides</tp:taxon-name-part><tp:taxon-name-part taxon-name-part-type="species" reg="orbisa">orbisa</tp:taxon-name-part></tp:taxon-name></italic> (<bold>A, B</bold>) and <italic><tp:taxon-name><tp:taxon-name-part taxon-name-part-type="genus" reg="Phintelloides">Phintelloides</tp:taxon-name-part><tp:taxon-name-part taxon-name-part-type="species" reg="flavoviri">flavoviri</tp:taxon-name-part></tp:taxon-name></italic> (<bold>C, D</bold>) <bold>A, C</bold> Epigynum, ventral view <bold>B, D</bold> Vulva, dorsal view. Abbreviations: <abbrev xmlns:xlink="http://www.w3.org/1999/xlink" xlink:title="copulatory ducts" id="ABBRID0EQOFK" xlink:type="simple">CD</abbrev> = copulatory ducts; <abbrev xmlns:xlink="http://www.w3.org/1999/xlink" xlink:title="duck-neck-shaped diverging curves" id="ABBRID0EUOFK" xlink:type="simple">DDC</abbrev> = duck-neck-shaped diverging curves; <abbrev xmlns:xlink="http://www.w3.org/1999/xlink" xlink:title="fertilisation ducts" id="ABBRID0EYOFK" xlink:type="simple">FD</abbrev> = fertilisation ducts; <abbrev xmlns:xlink="http://www.w3.org/1999/xlink" xlink:title="head-like structure" id="ABBRID0E3OFK" xlink:type="simple">HS</abbrev> = head like structure; S = spermatheca. Scale bars: 0.1 mm (<bold>A–D</bold>).</p></caption><graphic xmlns:xlink="http://www.w3.org/1999/xlink" xlink:href="zookeys-839-001-g013.jpg" position="float" orientation="portrait" xlink:type="simple" id="oo_294311.jpg"/></fig></tp:treatment-sec></tp:taxon-treatment>
