# Supplementary material for: Multilocus genetic and morphological phylogenetic analysis reveals a radiation of shiny South Asian jumping spiders (Araneae, Salticidae)
Source: Zookeys. 2019 Jan 16;839:1–81. doi: 10.3897/zookeys.839.28312 (PMC6482596; doi:10.3897/zookeys.839.28312)
Supplement: XML Treatment for Phintelloides jesudasi [file zookeys.839.28312-treatment6.xml]

<!DOCTYPE tp:taxon-treatment
  PUBLIC "-//TaxonX//DTD Taxonomic Treatment Publishing DTD v0 20100105//EN" "tax-treatment-NSO.dtd">
<tp:taxon-treatment xmlns:tp="http://www.plazi.org/taxpub"><tp:treatment-meta><kwd-group><label>Taxon classification</label><kwd><named-content xmlns:xlink="http://www.w3.org/1999/xlink" content-type="kingdom">Animalia</named-content></kwd><kwd><named-content xmlns:xlink="http://www.w3.org/1999/xlink" content-type="order">Araneae</named-content></kwd><kwd><named-content xmlns:xlink="http://www.w3.org/1999/xlink" content-type="family">Salticidae</named-content></kwd></kwd-group><mixed-citation publication-type="journal"><person-group><name><surname>Kanesharatnam</surname><given-names>Nilani</given-names></name><name><surname>P. Benjamin</surname><given-names>Suresh</given-names></name></person-group><article-title>Multilocus genetic and morphological phylogenetic analysis reveals a radiation of shiny South Asian jumping spiders (<tp:taxon-name><tp:taxon-name-part taxon-name-part-type="order">Araneae</tp:taxon-name-part></tp:taxon-name>, <tp:taxon-name><tp:taxon-name-part taxon-name-part-type="family">Salticidae</tp:taxon-name-part></tp:taxon-name>)</article-title><source>Zookeys</source><day>16</day><month>1</month><year>2019</year><volume>839</volume><fpage>1</fpage><lpage>81</lpage><pub-id pub-id-type="doi">10.3897/zookeys.839.28312</pub-id></mixed-citation></tp:treatment-meta><tp:nomenclature><tp:taxon-name>
                  <tp:taxon-name-part taxon-name-part-type="genus" reg="Phintelloides">Phintelloides</tp:taxon-name-part>
                  <tp:taxon-name-part taxon-name-part-type="species" reg="jesudasi">jesudasi</tp:taxon-name-part>
                </tp:taxon-name><tp:taxon-authority>(Caleb &amp; Mathai, 2014)</tp:taxon-authority><tp:taxon-status xmlns:xlink="http://www.w3.org/1999/xlink" xlink:type="simple">comb. n.</tp:taxon-status><xref ref-type="fig" rid="F4">Figs 4E–H</xref><xref ref-type="fig" rid="F6">, 6E–H</xref><xref ref-type="fig" rid="F17">, 17A–E</xref><xref ref-type="fig" rid="F18">, 18A–D</xref><tp:nomenclature-citation-list><tp:nomenclature-citation><tp:taxon-name>
                      <tp:taxon-name-part taxon-name-part-type="genus" reg="Chrysilla">Chrysilla</tp:taxon-name-part>
                      <tp:taxon-name-part taxon-name-part-type="species" reg="jesudasi">jesudasi</tp:taxon-name-part>
                    </tp:taxon-name><comment>Caleb &amp; Mathai, 2014b: 63, figs 1–14.</comment></tp:nomenclature-citation></tp:nomenclature-citation-list></tp:nomenclature><tp:treatment-sec sec-type="material" id="SECID0ESJGK"><title>Material examined.</title><p>1♂ (IFS_SAL_668), Sri Lanka, North Western Province, Kurunagala District, Ethagala <abbrev xmlns:xlink="http://www.w3.org/1999/xlink" xlink:title="Forest reserve" id="ABBRID0EYJGK" xlink:type="simple">FR</abbrev>, hand collection, 1–28-VII-2007, leg. Z Jaleel. 1♀ (IFS_SAL_137), same locality, <named-content xmlns:xlink="http://www.w3.org/1999/xlink" content-type="dwc:verbatimCoordinates" xlink:type="simple"><named-content content-type="geo-json" specific-use="{&#34;type&#34;:&#34;Point&#34;,&#34;coordinates&#34;:[80.372678,7.486453]}" id="NCID0E6JGK" xlink:type="simple">07°29'11.23"N, 80°22'21.64"E</named-content></named-content>, 190 m, hand collection, 1-28-II-2008, leg. Z Jaleel. 1♂ (IFS_SAL_293), same locality, Polgahawala, hand collection, 14-VI-2015, leg. HMSM Nadeeshani. 1♂ (IFS_SAL_324), Uva Province, Badulla District, Diyaluma falls, 660 m, <named-content xmlns:xlink="http://www.w3.org/1999/xlink" content-type="dwc:verbatimCoordinates" xlink:type="simple"><named-content content-type="geo-json" specific-use="{&#34;type&#34;:&#34;Point&#34;,&#34;coordinates&#34;:[81.032778,6.732500]}" id="NCID0EHKGK" xlink:type="simple">06°43'57"N, 81°01'58"E</named-content></named-content>, 04-VII-2012, leg. SP Benjamin. 4♂, 1♀ (IFS_SAL_920-924), Western Province, Gampaha District, Pilikuttuwa <abbrev xmlns:xlink="http://www.w3.org/1999/xlink" xlink:title="Forest reserve" id="ABBRID0EMKGK" xlink:type="simple">FR</abbrev>, 69 m, <named-content xmlns:xlink="http://www.w3.org/1999/xlink" content-type="dwc:verbatimCoordinates" xlink:type="simple"><named-content content-type="geo-json" specific-use="{&#34;type&#34;:&#34;Point&#34;,&#34;coordinates&#34;:[80.051111,7.064556]}" id="NCID0ETKGK" xlink:type="simple">07°03'52.4"N, 80°03'04"E</named-content></named-content>, beating, 28-IX-2016, leg. K Nilani and I Sandunika.</p></tp:treatment-sec><tp:treatment-sec sec-type="diagnosis" id="SECID0EYKGK"><title>Diagnosis.</title><p>This species is easily distinguishable from other known congeners by the irregular <abbrev xmlns:xlink="http://www.w3.org/1999/xlink" xlink:title="lamellar process" id="ABBRID0E5KGK" xlink:type="simple">LP</abbrev>, stouter <abbrev xmlns:xlink="http://www.w3.org/1999/xlink" xlink:title="retrolateral tibial apophysis" id="ABBRID0ECLGK" xlink:type="simple">RTA</abbrev> and by the broad anterolateral portion of bulbus (Figs <xref ref-type="fig" rid="F17">17D, E</xref>, <xref ref-type="fig" rid="F18">18A, B</xref>) in males and shape of copulatory ducts, comparably thinner <abbrev xmlns:xlink="http://www.w3.org/1999/xlink" xlink:title="copulatory ducts" id="ABBRID0EOLGK" xlink:type="simple">CD</abbrev> with space between <abbrev xmlns:xlink="http://www.w3.org/1999/xlink" xlink:title="duck-neck-shaped diverging curves" id="ABBRID0ESLGK" xlink:type="simple">DDC</abbrev> in females (Figs <xref ref-type="fig" rid="F6">6G, H</xref>, <xref ref-type="fig" rid="F18">18C, D</xref>). It is closely related to <italic><tp:taxon-name><tp:taxon-name-part taxon-name-part-type="genus" reg="Phintelloides">P.</tp:taxon-name-part><tp:taxon-name-part taxon-name-part-type="species" reg="alborea">alborea</tp:taxon-name-part></tp:taxon-name></italic> and <italic><tp:taxon-name><tp:taxon-name-part taxon-name-part-type="genus" reg="Phintelloides">P.</tp:taxon-name-part><tp:taxon-name-part taxon-name-part-type="species" reg="flavumi">flavumi</tp:taxon-name-part></tp:taxon-name></italic> in palpal structure; however, it differs from them by irregular <abbrev xmlns:xlink="http://www.w3.org/1999/xlink" xlink:title="lamellar process" id="ABBRID0EUMGK" xlink:type="simple">LP</abbrev>, broad <abbrev xmlns:xlink="http://www.w3.org/1999/xlink" xlink:title="apical lobe of tegulum" id="ABBRID0EYMGK" xlink:type="simple">ALT</abbrev> in males and comparably thinner <abbrev xmlns:xlink="http://www.w3.org/1999/xlink" xlink:title="duck-neck-shaped diverging curves" id="ABBRID0E3MGK" xlink:type="simple">DDC</abbrev>.</p></tp:treatment-sec><tp:treatment-sec sec-type="description" id="SECID0EANGK"><title>Description.</title><p>Male. In life, clypeus blackish with white stripe covered with tuft of white scales, cephalothorax blackish, with pale yellow band behind <abbrev xmlns:xlink="http://www.w3.org/1999/xlink" xlink:title="anterior median eyes" id="ABBRID0EGNGK" xlink:type="simple">AME</abbrev>. White, prominent, diamond-shaped mark behind eye field (Fig. <xref ref-type="fig" rid="F4">4E, F</xref>). Lateral sides of prosoma with white belts (Fig. <xref ref-type="fig" rid="F4">4E, F</xref>; <xref ref-type="bibr" rid="B12">Caleb and Mathai 2014</xref>: figs 1, 3). Chelicerae reddish black, covered with white hairs at its base (<xref ref-type="bibr" rid="B12">Caleb and Mathai 2014</xref>: fig. 2). Prosoma fawn in colour, black patches behind <abbrev xmlns:xlink="http://www.w3.org/1999/xlink" xlink:title="anterior lateral eyes" id="ABBRID0E1NGK" xlink:type="simple">ALE</abbrev> and around <abbrev xmlns:xlink="http://www.w3.org/1999/xlink" xlink:title="posterior lateral eyes" id="ABBRID0E5NGK" xlink:type="simple">PLE</abbrev> in preserved specimens (Fig. <xref ref-type="fig" rid="F17">17A</xref>). Posterior margin of prosoma rather steep and slightly truncated. Yellowish brown sternum oval in shape, edges bordered with light brown (Fig. <xref ref-type="fig" rid="F17">17B</xref>). Leg I robust than others, legs I and II blackish with white hairs around proximal region of patella, tibia and metatarsus (<xref ref-type="bibr" rid="B12">Caleb and Mathai 2014</xref>), legs III and IV blackish yellow.</p><p>Abdomen moderately long, slightly narrower than prosoma, tapering posteriorly. Dorsum with broad blackish grey median band, surrounded by pale yellow bands, extending longitudinally from anterior to posterior end (Fig. <xref ref-type="fig" rid="F4">4E, F</xref>; <xref ref-type="bibr" rid="B12">Caleb and Mathai 2014</xref>: figs 1, 3). Ventrum blackish grey in life and yellowish brown in preserved specimens (Fig. <xref ref-type="fig" rid="F17">17B</xref>). Spinnerets yellow.</p><p>Pale yellow palp. Cymbium longer and narrower at the distal region. Embolus slender and long immovable on rather broad apical portion of bulbus (Figs <xref ref-type="fig" rid="F17">17C–E</xref>, <xref ref-type="fig" rid="F18">18A, B</xref>). Lamellar process is comparably smaller than in <italic><tp:taxon-name><tp:taxon-name-part taxon-name-part-type="genus" reg="Phintelloides">P.</tp:taxon-name-part><tp:taxon-name-part taxon-name-part-type="species" reg="alborea">alborea</tp:taxon-name-part></tp:taxon-name></italic> (Figs <xref ref-type="fig" rid="F17">17D</xref>, <xref ref-type="fig" rid="F18">18A</xref>). Bulbus longer than wide. Spermatophore loop is clearly visible at the antero-lateral portion of bulbus. Retrolateral portion of bulbus with small bump. Tegulum with small posterior lobe. <abbrev xmlns:xlink="http://www.w3.org/1999/xlink" xlink:title="retrolateral tibial apophysis" id="ABBRID0EZPGK" xlink:type="simple">RTA</abbrev> long nearly half-length of the bulbus, broader at the base, narrower and curved at the tip (Figs <xref ref-type="fig" rid="F17">17D–E</xref>, <xref ref-type="fig" rid="F18">18A, B</xref>).</p><p><bold>Measurements.</bold><abbrev xmlns:xlink="http://www.w3.org/1999/xlink" xlink:title="total length" id="ABBRID0EJQGK" xlink:type="simple">TL</abbrev> 4.50, <abbrev xmlns:xlink="http://www.w3.org/1999/xlink" xlink:title="prosoma length" id="ABBRID0ENQGK" xlink:type="simple">PL</abbrev> 2.10, <abbrev xmlns:xlink="http://www.w3.org/1999/xlink" xlink:title="prosoma width" id="ABBRID0ERQGK" xlink:type="simple">PW</abbrev> at <abbrev xmlns:xlink="http://www.w3.org/1999/xlink" xlink:title="posterior lateral eyes" id="ABBRID0EVQGK" xlink:type="simple">PLE</abbrev> 1.60, <abbrev xmlns:xlink="http://www.w3.org/1999/xlink" xlink:title="abdominal length" id="ABBRID0EZQGK" xlink:type="simple">AL</abbrev> 2.30, <abbrev xmlns:xlink="http://www.w3.org/1999/xlink" xlink:title="abdominal width" id="ABBRID0E4QGK" xlink:type="simple">AW</abbrev> 1.15. Eye field: diameter of <abbrev xmlns:xlink="http://www.w3.org/1999/xlink" xlink:title="anterior median eyes" id="ABBRID0EBRGK" xlink:type="simple">AME</abbrev> 0.52, <abbrev xmlns:xlink="http://www.w3.org/1999/xlink" xlink:title="posterior lateral eyes" id="ABBRID0EFRGK" xlink:type="simple">PLE</abbrev> 0.33, <abbrev xmlns:xlink="http://www.w3.org/1999/xlink" xlink:title="anterior lateral eyes" id="ABBRID0EJRGK" xlink:type="simple">ALE</abbrev> 0.27, <abbrev xmlns:xlink="http://www.w3.org/1999/xlink" xlink:title="posterior median eyes" id="ABBRID0ENRGK" xlink:type="simple">PME</abbrev> 0.12, <abbrev xmlns:xlink="http://www.w3.org/1999/xlink" xlink:title="posterior median eyes" id="ABBRID0ERRGK" xlink:type="simple">PME</abbrev>-<abbrev xmlns:xlink="http://www.w3.org/1999/xlink" xlink:title="posterior median eyes" id="ABBRID0EVRGK" xlink:type="simple">PME</abbrev> 1.22, <abbrev xmlns:xlink="http://www.w3.org/1999/xlink" xlink:title="posterior lateral eyes" id="ABBRID0EZRGK" xlink:type="simple">PLE</abbrev>-<abbrev xmlns:xlink="http://www.w3.org/1999/xlink" xlink:title="posterior lateral eyes" id="ABBRID0E4RGK" xlink:type="simple">PLE</abbrev> 0.67, <abbrev xmlns:xlink="http://www.w3.org/1999/xlink" xlink:title="anterior lateral eyes" id="ABBRID0EBSGK" xlink:type="simple">ALE</abbrev>-<abbrev xmlns:xlink="http://www.w3.org/1999/xlink" xlink:title="posterior median eyes" id="ABBRID0EFSGK" xlink:type="simple">PME</abbrev> 0.32, <abbrev xmlns:xlink="http://www.w3.org/1999/xlink" xlink:title="anterior lateral eyes" id="ABBRID0EJSGK" xlink:type="simple">ALE</abbrev>-<abbrev xmlns:xlink="http://www.w3.org/1999/xlink" xlink:title="posterior lateral eyes" id="ABBRID0ENSGK" xlink:type="simple">PLE</abbrev> 0.68. Leg I: <abbrev xmlns:xlink="http://www.w3.org/1999/xlink" xlink:title="trochanter" id="ABBRID0ERSGK" xlink:type="simple">TR</abbrev> 0.32, FM 2.15, <abbrev xmlns:xlink="http://www.w3.org/1999/xlink" xlink:title="patella" id="ABBRID0EVSGK" xlink:type="simple">PT</abbrev> 0.93, <abbrev xmlns:xlink="http://www.w3.org/1999/xlink" xlink:title="tibia" id="ABBRID0EZSGK" xlink:type="simple">TB</abbrev> 1.90, <abbrev xmlns:xlink="http://www.w3.org/1999/xlink" xlink:title="metatarsus" id="ABBRID0E4SGK" xlink:type="simple">MT</abbrev> 1.66, <abbrev xmlns:xlink="http://www.w3.org/1999/xlink" xlink:title="tarsus" id="ABBRID0EBTGK" xlink:type="simple">TA</abbrev> 0.74; Leg II: <abbrev xmlns:xlink="http://www.w3.org/1999/xlink" xlink:title="trochanter" id="ABBRID0EFTGK" xlink:type="simple">TR</abbrev> 0.26, FM 1.68, <abbrev xmlns:xlink="http://www.w3.org/1999/xlink" xlink:title="patella" id="ABBRID0EJTGK" xlink:type="simple">PT</abbrev> 0.71, <abbrev xmlns:xlink="http://www.w3.org/1999/xlink" xlink:title="tibia" id="ABBRID0ENTGK" xlink:type="simple">TB</abbrev> 1.41, <abbrev xmlns:xlink="http://www.w3.org/1999/xlink" xlink:title="metatarsus" id="ABBRID0ERTGK" xlink:type="simple">MT</abbrev> 0.81, <abbrev xmlns:xlink="http://www.w3.org/1999/xlink" xlink:title="tarsus" id="ABBRID0EVTGK" xlink:type="simple">TA</abbrev> 0.81; Leg III: <abbrev xmlns:xlink="http://www.w3.org/1999/xlink" xlink:title="trochanter" id="ABBRID0EZTGK" xlink:type="simple">TR</abbrev> 0.30, FM 1.80, <abbrev xmlns:xlink="http://www.w3.org/1999/xlink" xlink:title="patella" id="ABBRID0E4TGK" xlink:type="simple">PT</abbrev> 0.73, <abbrev xmlns:xlink="http://www.w3.org/1999/xlink" xlink:title="tibia" id="ABBRID0EBUGK" xlink:type="simple">TB</abbrev> 1.25, <abbrev xmlns:xlink="http://www.w3.org/1999/xlink" xlink:title="metatarsus" id="ABBRID0EFUGK" xlink:type="simple">MT</abbrev> 1.21, <abbrev xmlns:xlink="http://www.w3.org/1999/xlink" xlink:title="tarsus" id="ABBRID0EJUGK" xlink:type="simple">TA</abbrev> 0.51; Leg IV: <abbrev xmlns:xlink="http://www.w3.org/1999/xlink" xlink:title="trochanter" id="ABBRID0ENUGK" xlink:type="simple">TR</abbrev> 0.30, FM 1.83, <abbrev xmlns:xlink="http://www.w3.org/1999/xlink" xlink:title="patella" id="ABBRID0ERUGK" xlink:type="simple">PT</abbrev> 0.64, <abbrev xmlns:xlink="http://www.w3.org/1999/xlink" xlink:title="tibia" id="ABBRID0EVUGK" xlink:type="simple">TB</abbrev> 1.29, <abbrev xmlns:xlink="http://www.w3.org/1999/xlink" xlink:title="metatarsus" id="ABBRID0EZUGK" xlink:type="simple">MT</abbrev> 1.53, <abbrev xmlns:xlink="http://www.w3.org/1999/xlink" xlink:title="tarsus" id="ABBRID0E4UGK" xlink:type="simple">TA</abbrev> 0.63.</p><p><bold>Female.</bold> Prosoma white decorated with three pairs of large, black patches, surrounding <abbrev xmlns:xlink="http://www.w3.org/1999/xlink" xlink:title="posterior median eyes" id="ABBRID0EFVGK" xlink:type="simple">PME</abbrev>, behind <abbrev xmlns:xlink="http://www.w3.org/1999/xlink" xlink:title="posterior lateral eyes" id="ABBRID0EJVGK" xlink:type="simple">PLE</abbrev> and posterior slope of prosoma in life (Fig. <xref ref-type="fig" rid="F4">4G, H</xref>; <xref ref-type="bibr" rid="B12">Caleb and Mathai 2014</xref>: figs 4, 6). Ocular region covered with white scales. Dark brown <abbrev xmlns:xlink="http://www.w3.org/1999/xlink" xlink:title="anterior median eyes" id="ABBRID0EVVGK" xlink:type="simple">AME</abbrev> covered with white and yellowish hairs in the anterior and posterior portions respectively (<xref ref-type="bibr" rid="B12">Caleb and Mathai 2014</xref>: fig. 5). Clypeus enclosed with dense white scales. Chelicerae unidentate, orangish brown. Sternum yellow covered with pale yellow hairs (Fig. <xref ref-type="fig" rid="F6">6F</xref>). In alcohol-preserved specimen, carapace yellow with faded black patches (Fig. <xref ref-type="fig" rid="F6">6E</xref>).</p><p>Abdomen yellow, oval-shaped, longer, and narrower than prosoma. Dorsum with two lateral blackish stripes extending longitudinally along the length of the abdomen (Fig. <xref ref-type="fig" rid="F4">4G, H</xref>; <xref ref-type="bibr" rid="B12">Caleb and Mathai 2014</xref>: figs 4, 6). Ventrum enclosed with white scales with devoid of any markings in life. Spinnerets pale yellow. Legs glassy greenish yellow.</p><p>Epigynum moderately sclerotised. Copulatory openings placed laterally outwards (<xref ref-type="bibr" rid="B12">Caleb and Mathai 2014</xref>). <abbrev xmlns:xlink="http://www.w3.org/1999/xlink" xlink:title="copulatory ducts" id="ABBRID0EVWGK" xlink:type="simple">CD</abbrev> diverge initially and then bend inward to form a duck-neck-shaped diverging curve leading to <abbrev xmlns:xlink="http://www.w3.org/1999/xlink" xlink:title="copulatory opening" id="ABBRID0EZWGK" xlink:type="simple">CO</abbrev> (Figs <xref ref-type="fig" rid="F6">6G, H</xref>, <xref ref-type="fig" rid="F18">18C, D</xref>, <xref ref-type="bibr" rid="B12">Caleb and Mathai 2014</xref>: figs 9, 10, 13, 14). Oval spermathecae with head-like structure at the anterior wall and placed closely to each other. <abbrev xmlns:xlink="http://www.w3.org/1999/xlink" xlink:title="fertilisation ducts" id="ABBRID0EJXGK" xlink:type="simple">FD</abbrev> lanceolate, originating from anterolateral wall of receptacles (Figs <xref ref-type="fig" rid="F6">6H</xref>, <xref ref-type="fig" rid="F18">18D</xref>). Posterior epigynal border rather broad.</p><p><bold>Measurements.</bold><abbrev xmlns:xlink="http://www.w3.org/1999/xlink" xlink:title="total length" id="ABBRID0EZXGK" xlink:type="simple">TL</abbrev> 4.22, <abbrev xmlns:xlink="http://www.w3.org/1999/xlink" xlink:title="prosoma length" id="ABBRID0E4XGK" xlink:type="simple">PL</abbrev> 1.91, <abbrev xmlns:xlink="http://www.w3.org/1999/xlink" xlink:title="prosoma width" id="ABBRID0EBYGK" xlink:type="simple">PW</abbrev> at <abbrev xmlns:xlink="http://www.w3.org/1999/xlink" xlink:title="posterior lateral eyes" id="ABBRID0EFYGK" xlink:type="simple">PLE</abbrev> 1.84, <abbrev xmlns:xlink="http://www.w3.org/1999/xlink" xlink:title="abdominal length" id="ABBRID0EJYGK" xlink:type="simple">AL</abbrev> 2.30, <abbrev xmlns:xlink="http://www.w3.org/1999/xlink" xlink:title="abdominal width" id="ABBRID0ENYGK" xlink:type="simple">AW</abbrev> 1.32. Eye field: diameter of <abbrev xmlns:xlink="http://www.w3.org/1999/xlink" xlink:title="anterior median eyes" id="ABBRID0ERYGK" xlink:type="simple">AME</abbrev> 0.51, <abbrev xmlns:xlink="http://www.w3.org/1999/xlink" xlink:title="posterior lateral eyes" id="ABBRID0EVYGK" xlink:type="simple">PLE</abbrev> 0.33, <abbrev xmlns:xlink="http://www.w3.org/1999/xlink" xlink:title="anterior lateral eyes" id="ABBRID0EZYGK" xlink:type="simple">ALE</abbrev> 0.26, <abbrev xmlns:xlink="http://www.w3.org/1999/xlink" xlink:title="posterior median eyes" id="ABBRID0E4YGK" xlink:type="simple">PME</abbrev> 0.11, <abbrev xmlns:xlink="http://www.w3.org/1999/xlink" xlink:title="posterior median eyes" id="ABBRID0EBZGK" xlink:type="simple">PME</abbrev>-<abbrev xmlns:xlink="http://www.w3.org/1999/xlink" xlink:title="posterior median eyes" id="ABBRID0EFZGK" xlink:type="simple">PME</abbrev> 1.22, <abbrev xmlns:xlink="http://www.w3.org/1999/xlink" xlink:title="posterior lateral eyes" id="ABBRID0EJZGK" xlink:type="simple">PLE</abbrev>-<abbrev xmlns:xlink="http://www.w3.org/1999/xlink" xlink:title="posterior lateral eyes" id="ABBRID0ENZGK" xlink:type="simple">PLE</abbrev> 0.66, <abbrev xmlns:xlink="http://www.w3.org/1999/xlink" xlink:title="anterior lateral eyes" id="ABBRID0ERZGK" xlink:type="simple">ALE</abbrev>-<abbrev xmlns:xlink="http://www.w3.org/1999/xlink" xlink:title="posterior median eyes" id="ABBRID0EVZGK" xlink:type="simple">PME</abbrev> 0.33, <abbrev xmlns:xlink="http://www.w3.org/1999/xlink" xlink:title="anterior lateral eyes" id="ABBRID0EZZGK" xlink:type="simple">ALE</abbrev>-<abbrev xmlns:xlink="http://www.w3.org/1999/xlink" xlink:title="posterior lateral eyes" id="ABBRID0E4ZGK" xlink:type="simple">PLE</abbrev> 0.68. Leg I: <abbrev xmlns:xlink="http://www.w3.org/1999/xlink" xlink:title="trochanter" id="ABBRID0EB1GK" xlink:type="simple">TR</abbrev> 0.28, FM 2.12, <abbrev xmlns:xlink="http://www.w3.org/1999/xlink" xlink:title="patella" id="ABBRID0EF1GK" xlink:type="simple">PT</abbrev> 0.92, <abbrev xmlns:xlink="http://www.w3.org/1999/xlink" xlink:title="tibia" id="ABBRID0EJ1GK" xlink:type="simple">TB</abbrev> 1.85, <abbrev xmlns:xlink="http://www.w3.org/1999/xlink" xlink:title="metatarsus" id="ABBRID0EN1GK" xlink:type="simple">MT</abbrev> 1.65, <abbrev xmlns:xlink="http://www.w3.org/1999/xlink" xlink:title="tarsus" id="ABBRID0ER1GK" xlink:type="simple">TA</abbrev> 0.73; Leg II: <abbrev xmlns:xlink="http://www.w3.org/1999/xlink" xlink:title="trochanter" id="ABBRID0EV1GK" xlink:type="simple">TR</abbrev> 0.27, FM 1.66, <abbrev xmlns:xlink="http://www.w3.org/1999/xlink" xlink:title="patella" id="ABBRID0EZ1GK" xlink:type="simple">PT</abbrev> 0.70, <abbrev xmlns:xlink="http://www.w3.org/1999/xlink" xlink:title="tibia" id="ABBRID0E41GK" xlink:type="simple">TB</abbrev> 1.42, <abbrev xmlns:xlink="http://www.w3.org/1999/xlink" xlink:title="metatarsus" id="ABBRID0EB2GK" xlink:type="simple">MT</abbrev> 0.82, <abbrev xmlns:xlink="http://www.w3.org/1999/xlink" xlink:title="tarsus" id="ABBRID0EF2GK" xlink:type="simple">TA</abbrev> 0.81; Leg III: <abbrev xmlns:xlink="http://www.w3.org/1999/xlink" xlink:title="trochanter" id="ABBRID0EJ2GK" xlink:type="simple">TR</abbrev> 0.30, FM 1.81, <abbrev xmlns:xlink="http://www.w3.org/1999/xlink" xlink:title="patella" id="ABBRID0EN2GK" xlink:type="simple">PT</abbrev> 0.72, <abbrev xmlns:xlink="http://www.w3.org/1999/xlink" xlink:title="tibia" id="ABBRID0ER2GK" xlink:type="simple">TB</abbrev> 1.26, <abbrev xmlns:xlink="http://www.w3.org/1999/xlink" xlink:title="metatarsus" id="ABBRID0EV2GK" xlink:type="simple">MT</abbrev> 1.20, <abbrev xmlns:xlink="http://www.w3.org/1999/xlink" xlink:title="tarsus" id="ABBRID0EZ2GK" xlink:type="simple">TA</abbrev> 0.53; Leg IV: <abbrev xmlns:xlink="http://www.w3.org/1999/xlink" xlink:title="trochanter" id="ABBRID0E42GK" xlink:type="simple">TR</abbrev> 0.31, FM 1.80, <abbrev xmlns:xlink="http://www.w3.org/1999/xlink" xlink:title="patella" id="ABBRID0EB3GK" xlink:type="simple">PT</abbrev> 0.67, <abbrev xmlns:xlink="http://www.w3.org/1999/xlink" xlink:title="tibia" id="ABBRID0EF3GK" xlink:type="simple">TB</abbrev> 1.28, <abbrev xmlns:xlink="http://www.w3.org/1999/xlink" xlink:title="metatarsus" id="ABBRID0EJ3GK" xlink:type="simple">MT</abbrev> 1.53, <abbrev xmlns:xlink="http://www.w3.org/1999/xlink" xlink:title="tarsus" id="ABBRID0EN3GK" xlink:type="simple">TA</abbrev> 0.65.</p></tp:treatment-sec><tp:treatment-sec sec-type="distribution" id="SECID0ER3GK"><title>Distribution.</title><p>India and Sri Lanka (new record).</p><fig id="F17" position="float" orientation="portrait"><label>Figure 17.</label><caption><p><italic><tp:taxon-name><tp:taxon-name-part taxon-name-part-type="genus" reg="Phintelloides">Phintelloides</tp:taxon-name-part><tp:taxon-name-part taxon-name-part-type="species" reg="jesudasi">jesudasi</tp:taxon-name-part></tp:taxon-name></italic> (<bold>A, B</bold>). Male habitus <bold>A</bold> dorsal view <bold>B</bold> ventral view <bold>C–E</bold> Male palp <bold>C</bold> prolateral view <bold>D</bold> ventral view <bold>E</bold> retrolateral view. Scale bars: 1 mm (<bold>A, B</bold>), 0.2 mm (<bold>C–E</bold>).</p></caption><graphic xmlns:xlink="http://www.w3.org/1999/xlink" xlink:href="zookeys-839-001-g017.jpg" position="float" orientation="portrait" xlink:type="simple" id="oo_294315.jpg"/></fig><fig id="F18" position="float" orientation="portrait"><label>Figure 18.</label><caption><p><italic><tp:taxon-name><tp:taxon-name-part taxon-name-part-type="genus" reg="Phintelloides">Phintelloides</tp:taxon-name-part><tp:taxon-name-part taxon-name-part-type="species" reg="jesudasi">jesudasi</tp:taxon-name-part></tp:taxon-name></italic><bold>A</bold> Palp, ventral view <bold>B</bold> Palp, retrolateral view <bold>C</bold> Epigynum, ventral view <bold>D</bold> Vulva, dorsal view. Abbreviations: <abbrev xmlns:xlink="http://www.w3.org/1999/xlink" xlink:title="apical lobe of tegulum" id="ABBRID0E25GK" xlink:type="simple">ALT</abbrev> = apical lobe of tegulum; <abbrev xmlns:xlink="http://www.w3.org/1999/xlink" xlink:title="copulatory ducts" id="ABBRID0E65GK" xlink:type="simple">CD</abbrev> = copulatory ducts; <abbrev xmlns:xlink="http://www.w3.org/1999/xlink" xlink:title="copulatory opening" id="ABBRID0ED6GK" xlink:type="simple">CO</abbrev> = copulatory opening; <abbrev xmlns:xlink="http://www.w3.org/1999/xlink" xlink:title="cymbium" id="ABBRID0EH6GK" xlink:type="simple">CY</abbrev> = cymbium; <abbrev xmlns:xlink="http://www.w3.org/1999/xlink" xlink:title="duck-neck-shaped diverging curves" id="ABBRID0EL6GK" xlink:type="simple">DDC</abbrev> = duck-neck-shaped diverging curves; E = embolus; <abbrev xmlns:xlink="http://www.w3.org/1999/xlink" xlink:title="fertilisation ducts" id="ABBRID0EP6GK" xlink:type="simple">FD</abbrev> = fertilisation ducts; <abbrev xmlns:xlink="http://www.w3.org/1999/xlink" xlink:title="lamellar process" id="ABBRID0ET6GK" xlink:type="simple">LP</abbrev> = lamellar process; <abbrev xmlns:xlink="http://www.w3.org/1999/xlink" xlink:title="posterior epigynal border" id="ABBRID0EX6GK" xlink:type="simple">PEB</abbrev> = posterior epigynal border; <abbrev xmlns:xlink="http://www.w3.org/1999/xlink" xlink:title="proximal lobe of tegulum" id="ABBRID0E26GK" xlink:type="simple">PLT</abbrev> = proximal lobe of tegulum; <abbrev xmlns:xlink="http://www.w3.org/1999/xlink" xlink:title="retrolateral tibial apophysis" id="ABBRID0E66GK" xlink:type="simple">RTA</abbrev> = retrolateral tibial apophysis; S = spermatheca; <abbrev xmlns:xlink="http://www.w3.org/1999/xlink" xlink:title="sperm duct" id="ABBRID0EDAHK" xlink:type="simple">SD</abbrev> = sperm duct; T: = tegulum. Scale bars: 0.2 mm (<bold>A, B</bold>), 0.1 mm (<bold>C, D</bold>).</p></caption><graphic xmlns:xlink="http://www.w3.org/1999/xlink" xlink:href="zookeys-839-001-g018.jpg" position="float" orientation="portrait" xlink:type="simple" id="oo_294316.jpg"/></fig></tp:treatment-sec><tp:treatment-sec><!--Section generated to contain objects referenced in tp:taxon-treatment.--><fig id="F4" position="float" orientation="portrait"><label>Figure 4.</label><caption><p><italic><tp:taxon-name><tp:taxon-name-part taxon-name-part-type="genus" reg="Phintelloides">Phintelloides</tp:taxon-name-part><tp:taxon-name-part taxon-name-part-type="species" reg="alborea">alborea</tp:taxon-name-part></tp:taxon-name></italic> (<bold>A–D</bold>) from Dambulla, National Institute of Fundamental Studies, Arboretum <bold>A, B</bold> Male in life <bold>C, D</bold> Female in life and <italic><tp:taxon-name><tp:taxon-name-part taxon-name-part-type="genus" reg="Phintelloides">Phintelloides</tp:taxon-name-part><tp:taxon-name-part taxon-name-part-type="species" reg="jesudasi">jesudasi</tp:taxon-name-part></tp:taxon-name></italic> (E–H) from Pilikuttuwa <bold>E, F</bold> Male in life <bold>G, H</bold> Female in life.</p></caption><graphic xmlns:xlink="http://www.w3.org/1999/xlink" xlink:href="zookeys-839-001-g004.jpg" position="float" orientation="portrait" xlink:type="simple" id="oo_294302.jpg"/></fig><fig id="F6" position="float" orientation="portrait"><label>Figure 6.</label><caption><p><italic><tp:taxon-name><tp:taxon-name-part taxon-name-part-type="genus" reg="Phintelloides">Phintelloides</tp:taxon-name-part><tp:taxon-name-part taxon-name-part-type="species" reg="alborea">alborea</tp:taxon-name-part></tp:taxon-name></italic> (<bold>A–D</bold>) <bold>A–B</bold> Female habitus <bold>A</bold> dorsal view <bold>B</bold> ventral view <bold>C, D</bold> Epigynum <bold>C</bold> ventral view <bold>D</bold> dorsal view; <italic><tp:taxon-name><tp:taxon-name-part taxon-name-part-type="genus" reg="Phintelloides">Phintelloides</tp:taxon-name-part><tp:taxon-name-part taxon-name-part-type="species" reg="jesudasi">jesudasi</tp:taxon-name-part></tp:taxon-name></italic> (<bold>E–H</bold>) <bold>E, F</bold> Female habitus <bold>E</bold> dorsal view <bold>F</bold> ventral view <bold>G, H</bold> Epigynum <bold>G</bold> ventral view <bold>H</bold> dorsal view. Scale bars: 1 mm (<bold>A, B, E, F</bold>), 0.1 mm (<bold>C, D, G, H</bold>).</p></caption><graphic xmlns:xlink="http://www.w3.org/1999/xlink" xlink:href="zookeys-839-001-g006.jpg" position="float" orientation="portrait" xlink:type="simple" id="oo_294304.jpg"/></fig></tp:treatment-sec><ref-list><ref id="B12"><mixed-citation xmlns:xlink="http://www.w3.org/1999/xlink" xlink:type="simple"><person-group><name name-style="western"><surname>Caleb</surname><given-names>T</given-names></name><name name-style="western"><surname>Mathai</surname><given-names>M</given-names></name></person-group> (<year>2014</year>) <article-title>Description of some interesting jumping spiders (<tp:taxon-name><tp:taxon-name-part taxon-name-part-type="order">Araneae</tp:taxon-name-part></tp:taxon-name>, <tp:taxon-name><tp:taxon-name-part taxon-name-part-type="family">Salticidae</tp:taxon-name-part></tp:taxon-name>) from South India.</article-title><source>Journal of Entomology and Zoology Studies</source><volume>2</volume>: <fpage>63</fpage>–<lpage>71</lpage>.</mixed-citation></ref></ref-list></tp:taxon-treatment>
