# Supplementary material for: Multilocus genetic and morphological phylogenetic analysis reveals a radiation of shiny South Asian jumping spiders (Araneae, Salticidae)
Source: Zookeys. 2019 Jan 16;839:1–81. doi: 10.3897/zookeys.839.28312 (PMC6482596; doi:10.3897/zookeys.839.28312)
Supplement: XML Treatment for Chrysilla [file zookeys.839.28312-treatment8.xml]

<!DOCTYPE tp:taxon-treatment
  PUBLIC "-//TaxonX//DTD Taxonomic Treatment Publishing DTD v0 20100105//EN" "tax-treatment-NSO.dtd">
<tp:taxon-treatment xmlns:tp="http://www.plazi.org/taxpub"><tp:treatment-meta><kwd-group><label>Taxon classification</label><kwd><named-content xmlns:xlink="http://www.w3.org/1999/xlink" content-type="kingdom">Animalia</named-content></kwd><kwd><named-content xmlns:xlink="http://www.w3.org/1999/xlink" content-type="order">Araneae</named-content></kwd><kwd><named-content xmlns:xlink="http://www.w3.org/1999/xlink" content-type="family">Salticidae</named-content></kwd></kwd-group><mixed-citation publication-type="journal"><person-group><name><surname>Kanesharatnam</surname><given-names>Nilani</given-names></name><name><surname>P. Benjamin</surname><given-names>Suresh</given-names></name></person-group><article-title>Multilocus genetic and morphological phylogenetic analysis reveals a radiation of shiny South Asian jumping spiders (<tp:taxon-name><tp:taxon-name-part taxon-name-part-type="order">Araneae</tp:taxon-name-part></tp:taxon-name>, <tp:taxon-name><tp:taxon-name-part taxon-name-part-type="family">Salticidae</tp:taxon-name-part></tp:taxon-name>)</article-title><source>Zookeys</source><day>16</day><month>1</month><year>2019</year><volume>839</volume><fpage>1</fpage><lpage>81</lpage><pub-id pub-id-type="doi">10.3897/zookeys.839.28312</pub-id></mixed-citation></tp:treatment-meta><tp:nomenclature><tp:taxon-name>
                  <tp:taxon-name-part taxon-name-part-type="genus" reg="Chrysilla">Chrysilla</tp:taxon-name-part>
                </tp:taxon-name><tp:taxon-authority>Thorell, 1887</tp:taxon-authority></tp:nomenclature><tp:treatment-sec sec-type="type species" id="SECID0EGNHK"><title>Type species.</title><p><italic><tp:taxon-name><tp:taxon-name-part taxon-name-part-type="genus" reg="Chrysilla">Chrysilla</tp:taxon-name-part><tp:taxon-name-part taxon-name-part-type="species" reg="lauta">lauta</tp:taxon-name-part></tp:taxon-name></italic> Thorell, 1887</p></tp:treatment-sec><tp:treatment-sec sec-type="diagnosis" id="SECID0EXNHK"><title>Diagnosis.</title><p>Carapace low, twice as long as eye field, gently sloping behind eye field, broader behind <abbrev xmlns:xlink="http://www.w3.org/1999/xlink" xlink:title="posterior median eyes" id="ABBRID0E4NHK" xlink:type="simple">PME</abbrev>. Cephalic region slightly broad anteriorly, flat above. Hairy narrowed clypeus. Anterior eyes in a straight line. Chelicerae elongate, directed diagonally forwards, slightly diverging distally with prominent retrolateral tooth. Sternum broadly truncate in front. Legs IV longer than legs III. Abdomen longer and narrower than prosoma. Long dark spinnerets.</p><p>Furthermore, <italic><tp:taxon-name><tp:taxon-name-part taxon-name-part-type="genus" reg="Chrysilla">Chrysilla</tp:taxon-name-part></tp:taxon-name></italic> can be separated from <italic><tp:taxon-name><tp:taxon-name-part taxon-name-part-type="genus" reg="Phintella">Phintella</tp:taxon-name-part></tp:taxon-name></italic> by the bright, metallic colouration of body, narrower and longer abdomen, comparably slender, quite longer and gently bent embolus, elongated oval-shaped apical tegulum, much longer than wide genital bulb, elongated cymbium (<xref ref-type="bibr" rid="B1">Ahmed et al. 2014</xref>), single and strong <abbrev xmlns:xlink="http://www.w3.org/1999/xlink" xlink:title="retrolateral tibial apophysis" id="ABBRID0EVOHK" xlink:type="simple">RTA</abbrev> nearly half of the tegulum, copulatory openings separated by ca. one diameter, and pyriform or rounded spermathecae of epigyne (<xref ref-type="bibr" rid="B11">Caleb 2016</xref>; <xref ref-type="bibr" rid="B57">Wang and Zhang 2012</xref>). For a detailed diagnosis and description see <xref ref-type="bibr" rid="B1">Ahmed et al. (2014)</xref>, <xref ref-type="bibr" rid="B16">Dyal (1935)</xref> and <xref ref-type="bibr" rid="B45">Prószyński and Deeleman-Reinhold (2010)</xref>.</p><p>According to <xref ref-type="bibr" rid="B44">Prószyński (2016)</xref><italic><tp:taxon-name><tp:taxon-name-part taxon-name-part-type="genus" reg="Chrysilla">Chrysilla</tp:taxon-name-part></tp:taxon-name></italic> may be best recognised by its colouration. Further, <xref ref-type="bibr" rid="B11">Caleb (2016)</xref> also claimed that the presence of a colourful body with shiny scales separates <italic><tp:taxon-name><tp:taxon-name-part taxon-name-part-type="genus" reg="Chrysilla">Chrysilla</tp:taxon-name-part></tp:taxon-name></italic> from <italic><tp:taxon-name><tp:taxon-name-part taxon-name-part-type="genus" reg="Phintella">Phintella</tp:taxon-name-part></tp:taxon-name></italic>. However, as several species of <italic><tp:taxon-name><tp:taxon-name-part taxon-name-part-type="genus" reg="Phintella">Phintella</tp:taxon-name-part></tp:taxon-name></italic> such as <italic><tp:taxon-name><tp:taxon-name-part taxon-name-part-type="genus" reg="Phintella">P.</tp:taxon-name-part><tp:taxon-name-part taxon-name-part-type="species" reg="vittata">vittata</tp:taxon-name-part></tp:taxon-name></italic> and <italic><tp:taxon-name><tp:taxon-name-part taxon-name-part-type="genus" reg="Phintella">P.</tp:taxon-name-part><tp:taxon-name-part taxon-name-part-type="species" reg="argentea">argentea</tp:taxon-name-part></tp:taxon-name></italic>, also have a shiny body colouration and as shown in this study over reliance on body colouration could lead to ambiguities.</p></tp:treatment-sec><tp:treatment-sec sec-type="remarks" id="SECID0EFRHK"><title>Remarks.</title><p><xref ref-type="bibr" rid="B11">Caleb (2016)</xref> suggested that <italic><tp:taxon-name><tp:taxon-name-part taxon-name-part-type="genus" reg="Chrysilla">C.</tp:taxon-name-part><tp:taxon-name-part taxon-name-part-type="species" reg="lauta">lauta</tp:taxon-name-part></tp:taxon-name></italic> and <italic><tp:taxon-name><tp:taxon-name-part taxon-name-part-type="genus" reg="Chrysilla">C.</tp:taxon-name-part><tp:taxon-name-part taxon-name-part-type="species" reg="volupe">volupe</tp:taxon-name-part></tp:taxon-name></italic> might be conspecific, as he was unable to differentiate them due to the minor differences in their somatic and genital morphology. However, we are able to diagnose <italic><tp:taxon-name><tp:taxon-name-part taxon-name-part-type="genus" reg="Chrysilla">C.</tp:taxon-name-part><tp:taxon-name-part taxon-name-part-type="species" reg="lauta">lauta</tp:taxon-name-part></tp:taxon-name></italic> and <italic><tp:taxon-name><tp:taxon-name-part taxon-name-part-type="genus" reg="Chrysilla">C.</tp:taxon-name-part><tp:taxon-name-part taxon-name-part-type="species" reg="volupe">volupe</tp:taxon-name-part></tp:taxon-name></italic>, based on our material from Sri Lanka as given below.</p></tp:treatment-sec><ref-list><ref id="B1"><mixed-citation xmlns:xlink="http://www.w3.org/1999/xlink" xlink:type="simple"><person-group><name name-style="western"><surname>Ahmed</surname><given-names>M</given-names></name><name name-style="western"><surname>Anam</surname><given-names>J</given-names></name><name name-style="western"><surname>Saikia</surname><given-names>MK</given-names></name><name name-style="western"><surname>Manthen</surname><given-names>S</given-names></name><name name-style="western"><surname>Saikia</surname><given-names>P</given-names></name></person-group> (<year>2014</year>) <article-title>Records of new Genus <italic><tp:taxon-name><tp:taxon-name-part taxon-name-part-type="genus">Chrysilla</tp:taxon-name-part></tp:taxon-name></italic> (Group Spider, Suborder, <tp:taxon-name><tp:taxon-name-part taxon-name-part-type="order">Araneae</tp:taxon-name-part></tp:taxon-name>, Family, <tp:taxon-name><tp:taxon-name-part taxon-name-part-type="family">Salticidae</tp:taxon-name-part></tp:taxon-name>) in India at Agroecosystem, at Sontipur, Assam.</article-title><source>Journal on New Biological Reports</source><volume>3</volume>: <fpage>38</fpage>–<lpage>43</lpage>.</mixed-citation></ref><ref id="B11"><mixed-citation xmlns:xlink="http://www.w3.org/1999/xlink" xlink:type="simple"><person-group><name name-style="western"><surname>Caleb</surname><given-names>JTD</given-names></name></person-group> (<year>2016</year>) <article-title>New data on the jumping spiders (<tp:taxon-name><tp:taxon-name-part taxon-name-part-type="order">Araneae</tp:taxon-name-part></tp:taxon-name>, <tp:taxon-name><tp:taxon-name-part taxon-name-part-type="family">Salticidae</tp:taxon-name-part></tp:taxon-name>) from India.</article-title><source><tp:taxon-name><tp:taxon-name-part taxon-name-part-type="phylum">Arthropoda</tp:taxon-name-part></tp:taxon-name> Selecta</source><volume>25</volume>: <fpage>271</fpage>–<lpage>277</lpage>.</mixed-citation></ref><ref id="B57"><mixed-citation xmlns:xlink="http://www.w3.org/1999/xlink" xlink:type="simple"><person-group><name name-style="western"><surname>Wang</surname><given-names>LY</given-names></name><name name-style="western"><surname>Zhang</surname><given-names>ZS</given-names></name></person-group> (<year>2012</year>) <article-title>A new species of <italic><tp:taxon-name><tp:taxon-name-part taxon-name-part-type="genus">Chrysilla</tp:taxon-name-part></tp:taxon-name></italic> Thorell, 1887 from China (<tp:taxon-name><tp:taxon-name-part taxon-name-part-type="order">Araneae</tp:taxon-name-part></tp:taxon-name>, <tp:taxon-name><tp:taxon-name-part taxon-name-part-type="family">Salticidae</tp:taxon-name-part></tp:taxon-name>).</article-title><source>Zootaxa</source><volume>3243</volume>: <fpage>65</fpage>–<lpage>68</lpage>.</mixed-citation></ref><ref id="B16"><mixed-citation xmlns:xlink="http://www.w3.org/1999/xlink" xlink:type="simple"><person-group><name name-style="western"><surname>Dyal</surname><given-names>S</given-names></name></person-group> (<year>1935</year>) <article-title>Fauna of Lahore: spiders of Lahore.</article-title><source>Bulletin of the Department of Zoology of the Panjab University</source><volume>1</volume>: <fpage>119</fpage>–<lpage>252</lpage>.</mixed-citation></ref><ref id="B45"><mixed-citation xmlns:xlink="http://www.w3.org/1999/xlink" xlink:type="simple"><person-group><name name-style="western"><surname>Prószyński</surname><given-names>J</given-names></name><name name-style="western"><surname>Deeleman-Reinhold</surname><given-names>CL</given-names></name></person-group> (<year>2010</year>) <article-title>Description of some <tp:taxon-name><tp:taxon-name-part taxon-name-part-type="family">Salticidae</tp:taxon-name-part></tp:taxon-name> (<tp:taxon-name><tp:taxon-name-part taxon-name-part-type="order">Aranei</tp:taxon-name-part></tp:taxon-name>) from the Malay Archipelago. I. <tp:taxon-name><tp:taxon-name-part taxon-name-part-type="family">Salticidae</tp:taxon-name-part></tp:taxon-name> of Lesser Sunda Islands, with comments on related species.</article-title><source><tp:taxon-name><tp:taxon-name-part taxon-name-part-type="phylum">Arthropoda</tp:taxon-name-part></tp:taxon-name> Selecta</source><volume>19</volume>: <fpage>153</fpage>–<lpage>188</lpage>.</mixed-citation></ref><ref id="B44"><mixed-citation xmlns:xlink="http://www.w3.org/1999/xlink" xlink:type="simple"><person-group><name name-style="western"><surname>Prószyński</surname><given-names>J</given-names></name></person-group> (<year>2016</year>) Monograph of the <tp:taxon-name><tp:taxon-name-part taxon-name-part-type="family">Salticidae</tp:taxon-name-part></tp:taxon-name> (<tp:taxon-name><tp:taxon-name-part taxon-name-part-type="order">Araneae</tp:taxon-name-part></tp:taxon-name>) of the World 1995–2014 Chapter II: Global species database of <tp:taxon-name><tp:taxon-name-part taxon-name-part-type="family">Salticidae</tp:taxon-name-part></tp:taxon-name> [online]. <ext-link xlink:type="simple" ext-link-type="uri" xlink:href="http://www.peckhamia.com/salticidae/">http://www.peckhamia.com/salticidae/</ext-link> index.html [Accessed 01Jul. 2016]</mixed-citation></ref></ref-list></tp:taxon-treatment>
