# Supplementary material for: Multilocus genetic and morphological phylogenetic analysis reveals a radiation of shiny South Asian jumping spiders (Araneae, Salticidae)
Source: Zookeys. 2019 Jan 16;839:1–81. doi: 10.3897/zookeys.839.28312 (PMC6482596; doi:10.3897/zookeys.839.28312)
Supplement: XML Treatment for Chrysilla volupe [file zookeys.839.28312-treatment10.xml]

<!DOCTYPE tp:taxon-treatment
  PUBLIC "-//TaxonX//DTD Taxonomic Treatment Publishing DTD v0 20100105//EN" "tax-treatment-NSO.dtd">
<tp:taxon-treatment xmlns:tp="http://www.plazi.org/taxpub"><tp:treatment-meta><kwd-group><label>Taxon classification</label><kwd><named-content xmlns:xlink="http://www.w3.org/1999/xlink" content-type="kingdom">Animalia</named-content></kwd><kwd><named-content xmlns:xlink="http://www.w3.org/1999/xlink" content-type="order">Araneae</named-content></kwd><kwd><named-content xmlns:xlink="http://www.w3.org/1999/xlink" content-type="family">Salticidae</named-content></kwd></kwd-group><mixed-citation publication-type="journal"><person-group><name><surname>Kanesharatnam</surname><given-names>Nilani</given-names></name><name><surname>P. Benjamin</surname><given-names>Suresh</given-names></name></person-group><article-title>Multilocus genetic and morphological phylogenetic analysis reveals a radiation of shiny South Asian jumping spiders (<tp:taxon-name><tp:taxon-name-part taxon-name-part-type="order">Araneae</tp:taxon-name-part></tp:taxon-name>, <tp:taxon-name><tp:taxon-name-part taxon-name-part-type="family">Salticidae</tp:taxon-name-part></tp:taxon-name>)</article-title><source>Zookeys</source><day>16</day><month>1</month><year>2019</year><volume>839</volume><fpage>1</fpage><lpage>81</lpage><pub-id pub-id-type="doi">10.3897/zookeys.839.28312</pub-id></mixed-citation></tp:treatment-meta><tp:nomenclature><tp:taxon-name>
                  <tp:taxon-name-part taxon-name-part-type="genus" reg="Chrysilla">Chrysilla</tp:taxon-name-part>
                  <tp:taxon-name-part taxon-name-part-type="species" reg="volupe">volupe</tp:taxon-name-part>
                </tp:taxon-name><tp:taxon-authority>(Karsch, 1879)</tp:taxon-authority><xref ref-type="fig" rid="F20">Figs 20C–F</xref><xref ref-type="fig" rid="F21">, 21A–E</xref><xref ref-type="fig" rid="F22">, 22A–D</xref></tp:nomenclature><tp:treatment-sec sec-type="material" id="SECID0EFCAM"><title>Material examined.</title><p>1♂ (IFS_SAL_239), Sri Lanka, Central Province, Kandy District, Kandy town, hand collection, 10-VI-2015, leg. CI Clayton. 1♂ (IFS_SAL_443), Sri Lanka, Central Province, Kandy District, Ballagola, 467 m, <named-content xmlns:xlink="http://www.w3.org/1999/xlink" content-type="dwc:verbatimCoordinates" xlink:type="simple"><named-content content-type="geo-json" specific-use="{&#34;type&#34;:&#34;Point&#34;,&#34;coordinates&#34;:[80.713333,7.286667]}" id="NCID0EOCAM" xlink:type="simple">07°17'12"N, 80°42'48E</named-content></named-content>, 22-VI-2013, leg. SP Benjamin. 3♂, 2♀ (IFS_SAL_633-638), Sri Lanka, North Central Province, Anuradapura District, Mihintale Sanctuary, 123 m, <named-content xmlns:xlink="http://www.w3.org/1999/xlink" content-type="dwc:verbatimCoordinates" xlink:type="simple"><named-content content-type="geo-json" specific-use="{&#34;type&#34;:&#34;Point&#34;,&#34;coordinates&#34;:[80.504039,8.352944]}" id="NCID0EWCAM" xlink:type="simple">08°21'10.60"N, 80°30'14.54"E</named-content></named-content>, hand collection, 22-VI-2013, leg. I Sandunika. 1♂ (IFS_SAL_669), Sri Lanka, North Western Province, Kurunagala District, Ethagala <abbrev xmlns:xlink="http://www.w3.org/1999/xlink" xlink:title="Forest reserve" id="ABBRID0E2CAM" xlink:type="simple">FR</abbrev>, 190 m, <named-content xmlns:xlink="http://www.w3.org/1999/xlink" content-type="dwc:verbatimCoordinates" xlink:type="simple"><named-content content-type="geo-json" specific-use="{&#34;type&#34;:&#34;Point&#34;,&#34;coordinates&#34;:[80.372678,7.486453]}" id="NCID0ECDAM" xlink:type="simple">07°29'11.23"N, 80°22'21.64"E</named-content></named-content>, hand collection, 1-28-VII-2007, leg. Z Jaleel. 1♂ (IFS_SAL _860), Sri Lanka, Central Province, Matale District, IFS Arboretum, 180 m, <named-content xmlns:xlink="http://www.w3.org/1999/xlink" content-type="dwc:verbatimCoordinates" xlink:type="simple"><named-content content-type="geo-json" specific-use="{&#34;type&#34;:&#34;Point&#34;,&#34;coordinates&#34;:[80.674444,7.859444]}" id="NCID0EKDAM" xlink:type="simple">07°51'34"N, 80°40'28"E</named-content></named-content>, 17-VIII-2012, leg. SP Benjamin et al.</p></tp:treatment-sec><tp:treatment-sec sec-type="diagnosis" id="SECID0EPDAM"><title>Diagnosis.</title><p>This species is closely related to <italic><tp:taxon-name><tp:taxon-name-part taxon-name-part-type="genus" reg="Chrysilla">C.</tp:taxon-name-part><tp:taxon-name-part taxon-name-part-type="species" reg="lauta">lauta</tp:taxon-name-part></tp:taxon-name></italic> and <italic><tp:taxon-name><tp:taxon-name-part taxon-name-part-type="genus" reg="Chrysilla">C.</tp:taxon-name-part><tp:taxon-name-part taxon-name-part-type="species" reg="deelemani">deelemani</tp:taxon-name-part></tp:taxon-name></italic> in palpal structure and it is distinguishable from <italic><tp:taxon-name><tp:taxon-name-part taxon-name-part-type="genus" reg="Chrysilla">C.</tp:taxon-name-part><tp:taxon-name-part taxon-name-part-type="species" reg="lauta">lauta</tp:taxon-name-part></tp:taxon-name></italic> by the absence of abdominal scutum, and rectangular <abbrev xmlns:xlink="http://www.w3.org/1999/xlink" xlink:title="proximal lobe of tegulum" id="ABBRID0EWEAM" xlink:type="simple">PLT</abbrev> in males and from latter by abdominal metallic colour pattern in both sexes. See also <xref ref-type="bibr" rid="B12">Caleb and Mathai (2014)</xref> for a detailed diagnosis.</p></tp:treatment-sec><tp:treatment-sec sec-type="description" id="SECID0E5EAM"><title>Description.</title><p>Male. In live spiders, prosoma covered by iridescent blue and reddish orange scales arranged as alternative bands with thin layer of blue iridescent scales, edged of prosoma cover. <abbrev xmlns:xlink="http://www.w3.org/1999/xlink" xlink:title="anterior median eyes" id="ABBRID0EEFAM" xlink:type="simple">AME</abbrev> and <abbrev xmlns:xlink="http://www.w3.org/1999/xlink" xlink:title="anterior lateral eyes" id="ABBRID0EIFAM" xlink:type="simple">ALE</abbrev> black in colour, enclosed with reddish orange scales. Clypeus with iridescent blue scales. Reddish brown chelicerae with two promarginal and one retromarginal teeth, sternum oval and covered with iridescent scales (<xref ref-type="bibr" rid="B12">Caleb and Mathai 2014</xref>: figs 12, 15). First pair of legs blackish blue, longer and larger than other pairs. Abdomen tapers to the black spinnerets. Dorsum of abdomen covered with reddish orange, iridescent blue and black patches, orange scales arranged in ‘M’ shape on the abdomen (Fig. <xref ref-type="fig" rid="F21">21A</xref>; <xref ref-type="bibr" rid="B12">Caleb and Mathai 2014</xref>: figs 15, 18). Ventrum blackish grey colour.</p><p>Palp metallic bluish black. Cymbium narrower at the distal end than proximal region. Embolus medium sized and slightly curves at the tip (<xref ref-type="bibr" rid="B64">Żabka 1988</xref>). Sperm duct is clearly visible at the distal end of tegulum. Proximal lobe of tegulum is partitioned by conspicuous groove (Figs <xref ref-type="fig" rid="F20">20C</xref>, <xref ref-type="fig" rid="F21">21D</xref>). Apical portion of bulbus narrow extending beyond the distal end of tegulum. Strong <abbrev xmlns:xlink="http://www.w3.org/1999/xlink" xlink:title="retrolateral tibial apophysis" id="ABBRID0EGGAM" xlink:type="simple">RTA</abbrev> broad at base but narrow and bent forward at the tip (Figs <xref ref-type="fig" rid="F20">20C, D</xref>, <xref ref-type="fig" rid="F21">21D, E</xref>).</p><p><bold>Measurements</bold><abbrev xmlns:xlink="http://www.w3.org/1999/xlink" xlink:title="total length" id="ABBRID0EWGAM" xlink:type="simple">TL</abbrev> 3.74, <abbrev xmlns:xlink="http://www.w3.org/1999/xlink" xlink:title="prosoma length" id="ABBRID0E1GAM" xlink:type="simple">PL</abbrev> 1.94, <abbrev xmlns:xlink="http://www.w3.org/1999/xlink" xlink:title="prosoma width" id="ABBRID0E5GAM" xlink:type="simple">PW</abbrev> at <abbrev xmlns:xlink="http://www.w3.org/1999/xlink" xlink:title="posterior lateral eyes" id="ABBRID0ECHAM" xlink:type="simple">PLE</abbrev> 1.50, <abbrev xmlns:xlink="http://www.w3.org/1999/xlink" xlink:title="abdominal length" id="ABBRID0EGHAM" xlink:type="simple">AL</abbrev> 1.85, <abbrev xmlns:xlink="http://www.w3.org/1999/xlink" xlink:title="abdominal width" id="ABBRID0EKHAM" xlink:type="simple">AW</abbrev> 0.75. Eye field: diameter of <abbrev xmlns:xlink="http://www.w3.org/1999/xlink" xlink:title="anterior median eyes" id="ABBRID0EOHAM" xlink:type="simple">AME</abbrev> 0.41, <abbrev xmlns:xlink="http://www.w3.org/1999/xlink" xlink:title="posterior lateral eyes" id="ABBRID0ESHAM" xlink:type="simple">PLE</abbrev> 0.24, <abbrev xmlns:xlink="http://www.w3.org/1999/xlink" xlink:title="anterior lateral eyes" id="ABBRID0EWHAM" xlink:type="simple">ALE</abbrev> 0.23, <abbrev xmlns:xlink="http://www.w3.org/1999/xlink" xlink:title="posterior median eyes" id="ABBRID0E1HAM" xlink:type="simple">PME</abbrev> 0.07, <abbrev xmlns:xlink="http://www.w3.org/1999/xlink" xlink:title="posterior median eyes" id="ABBRID0E5HAM" xlink:type="simple">PME</abbrev>-<abbrev xmlns:xlink="http://www.w3.org/1999/xlink" xlink:title="posterior median eyes" id="ABBRID0ECIAM" xlink:type="simple">PME</abbrev> 1.15, <abbrev xmlns:xlink="http://www.w3.org/1999/xlink" xlink:title="posterior lateral eyes" id="ABBRID0EGIAM" xlink:type="simple">PLE</abbrev>-<abbrev xmlns:xlink="http://www.w3.org/1999/xlink" xlink:title="posterior lateral eyes" id="ABBRID0EKIAM" xlink:type="simple">PLE</abbrev> 1.19, <abbrev xmlns:xlink="http://www.w3.org/1999/xlink" xlink:title="anterior lateral eyes" id="ABBRID0EOIAM" xlink:type="simple">ALE</abbrev>-<abbrev xmlns:xlink="http://www.w3.org/1999/xlink" xlink:title="posterior median eyes" id="ABBRID0ESIAM" xlink:type="simple">PME</abbrev> 0.20, <abbrev xmlns:xlink="http://www.w3.org/1999/xlink" xlink:title="anterior lateral eyes" id="ABBRID0EWIAM" xlink:type="simple">ALE</abbrev>-<abbrev xmlns:xlink="http://www.w3.org/1999/xlink" xlink:title="posterior lateral eyes" id="ABBRID0E1IAM" xlink:type="simple">PLE</abbrev> 0.48. Leg I: <abbrev xmlns:xlink="http://www.w3.org/1999/xlink" xlink:title="trochanter" id="ABBRID0E5IAM" xlink:type="simple">TR</abbrev> 0.27, FM 1.35, <abbrev xmlns:xlink="http://www.w3.org/1999/xlink" xlink:title="patella" id="ABBRID0ECJAM" xlink:type="simple">PT</abbrev> 0.54, <abbrev xmlns:xlink="http://www.w3.org/1999/xlink" xlink:title="tibia" id="ABBRID0EGJAM" xlink:type="simple">TB</abbrev> 1.21, <abbrev xmlns:xlink="http://www.w3.org/1999/xlink" xlink:title="metatarsus" id="ABBRID0EKJAM" xlink:type="simple">MT</abbrev> 0.78, <abbrev xmlns:xlink="http://www.w3.org/1999/xlink" xlink:title="tarsus" id="ABBRID0EOJAM" xlink:type="simple">TA</abbrev> 0.55; Leg II: <abbrev xmlns:xlink="http://www.w3.org/1999/xlink" xlink:title="trochanter" id="ABBRID0ESJAM" xlink:type="simple">TR</abbrev> 0.24, FM 1.10, <abbrev xmlns:xlink="http://www.w3.org/1999/xlink" xlink:title="patella" id="ABBRID0EWJAM" xlink:type="simple">PT</abbrev> 0.40, <abbrev xmlns:xlink="http://www.w3.org/1999/xlink" xlink:title="tibia" id="ABBRID0E1JAM" xlink:type="simple">TB</abbrev> 0.72, <abbrev xmlns:xlink="http://www.w3.org/1999/xlink" xlink:title="metatarsus" id="ABBRID0E5JAM" xlink:type="simple">MT</abbrev> 0.61, <abbrev xmlns:xlink="http://www.w3.org/1999/xlink" xlink:title="tarsus" id="ABBRID0ECKAM" xlink:type="simple">TA</abbrev> 0.43; Leg III: <abbrev xmlns:xlink="http://www.w3.org/1999/xlink" xlink:title="trochanter" id="ABBRID0EGKAM" xlink:type="simple">TR</abbrev> 0.30, FM 1.20, <abbrev xmlns:xlink="http://www.w3.org/1999/xlink" xlink:title="patella" id="ABBRID0EKKAM" xlink:type="simple">PT</abbrev> 0.41, <abbrev xmlns:xlink="http://www.w3.org/1999/xlink" xlink:title="tibia" id="ABBRID0EOKAM" xlink:type="simple">TB</abbrev> 0.59, <abbrev xmlns:xlink="http://www.w3.org/1999/xlink" xlink:title="metatarsus" id="ABBRID0ESKAM" xlink:type="simple">MT</abbrev> 0.75, <abbrev xmlns:xlink="http://www.w3.org/1999/xlink" xlink:title="tarsus" id="ABBRID0EWKAM" xlink:type="simple">TA</abbrev> 0.53; Leg IV: <abbrev xmlns:xlink="http://www.w3.org/1999/xlink" xlink:title="trochanter" id="ABBRID0E1KAM" xlink:type="simple">TR</abbrev> 0.30, FM 1.23, <abbrev xmlns:xlink="http://www.w3.org/1999/xlink" xlink:title="patella" id="ABBRID0E5KAM" xlink:type="simple">PT</abbrev> 0.30, <abbrev xmlns:xlink="http://www.w3.org/1999/xlink" xlink:title="tibia" id="ABBRID0ECLAM" xlink:type="simple">TB</abbrev> 1.12, <abbrev xmlns:xlink="http://www.w3.org/1999/xlink" xlink:title="metatarsus" id="ABBRID0EGLAM" xlink:type="simple">MT</abbrev> 1.20, <abbrev xmlns:xlink="http://www.w3.org/1999/xlink" xlink:title="tarsus" id="ABBRID0EKLAM" xlink:type="simple">TA</abbrev> 0.62.</p><p><bold>Female.</bold> In ethanol-preserved specimens, prosoma is reddish brown and ocular region is dark, blackish brown in colour (Figs <xref ref-type="fig" rid="F22">22A</xref>). Narrow and short fovea between <abbrev xmlns:xlink="http://www.w3.org/1999/xlink" xlink:title="posterior lateral eyes" id="ABBRID0EWLAM" xlink:type="simple">PLE</abbrev>. Chelicerae and labium yellowish brown. Sternum oval with black dots. Lateral sides of prosoma covered with thin line of greyish white scales. Posterior margin of prosoma is truncated. Legs yellow in colour and first pair of legs rather broader than others. Femur IV and IV with black blotches. Abdomen much broader than prosoma (Fig. <xref ref-type="fig" rid="F22">22A</xref>). Dorsum greyish black decorated with dots, ventrum metallic black with metallic pale yellow markings (Fig. <xref ref-type="fig" rid="F22">22B</xref>). Anterior spinnerets black with yellow tip, posterior and median pairs black.</p><p>Epigynum moderately sclerotised. Posterior margin characterised with two lobed scapum (Figs <xref ref-type="fig" rid="F20">20E, F</xref>, <xref ref-type="fig" rid="F22">22C, D</xref>). Spermathecae rounded with thick wall. <abbrev xmlns:xlink="http://www.w3.org/1999/xlink" xlink:title="copulatory ducts" id="ABBRID0EMMAM" xlink:type="simple">CD</abbrev> broad originates from anterolateral portion of spermathecae and terminates in cap-like structure at anterior margin. Lanceolate fertilisation ducts open in anterolateral wall of receptacles (Figs <xref ref-type="fig" rid="F20">20F</xref>, <xref ref-type="fig" rid="F22">22D</xref>).</p><p><bold>Measurements.</bold><abbrev xmlns:xlink="http://www.w3.org/1999/xlink" xlink:title="total length" id="ABBRID0E3MAM" xlink:type="simple">TL</abbrev> 3.92, <abbrev xmlns:xlink="http://www.w3.org/1999/xlink" xlink:title="prosoma length" id="ABBRID0EANAM" xlink:type="simple">PL</abbrev> 1.95, <abbrev xmlns:xlink="http://www.w3.org/1999/xlink" xlink:title="prosoma width" id="ABBRID0EENAM" xlink:type="simple">PW</abbrev> at <abbrev xmlns:xlink="http://www.w3.org/1999/xlink" xlink:title="posterior lateral eyes" id="ABBRID0EINAM" xlink:type="simple">PLE</abbrev> 1.52, <abbrev xmlns:xlink="http://www.w3.org/1999/xlink" xlink:title="abdominal length" id="ABBRID0EMNAM" xlink:type="simple">AL</abbrev> 1.95, <abbrev xmlns:xlink="http://www.w3.org/1999/xlink" xlink:title="abdominal width" id="ABBRID0EQNAM" xlink:type="simple">AW</abbrev> 0.85. Eye field: diameter of <abbrev xmlns:xlink="http://www.w3.org/1999/xlink" xlink:title="anterior median eyes" id="ABBRID0EUNAM" xlink:type="simple">AME</abbrev> 0.42, <abbrev xmlns:xlink="http://www.w3.org/1999/xlink" xlink:title="posterior lateral eyes" id="ABBRID0EYNAM" xlink:type="simple">PLE</abbrev> 0.26, <abbrev xmlns:xlink="http://www.w3.org/1999/xlink" xlink:title="anterior lateral eyes" id="ABBRID0E3NAM" xlink:type="simple">ALE</abbrev> 0.25, <abbrev xmlns:xlink="http://www.w3.org/1999/xlink" xlink:title="posterior median eyes" id="ABBRID0EAOAM" xlink:type="simple">PME</abbrev> 0.08, <abbrev xmlns:xlink="http://www.w3.org/1999/xlink" xlink:title="posterior median eyes" id="ABBRID0EEOAM" xlink:type="simple">PME</abbrev>-<abbrev xmlns:xlink="http://www.w3.org/1999/xlink" xlink:title="posterior median eyes" id="ABBRID0EIOAM" xlink:type="simple">PME</abbrev> 1.16, <abbrev xmlns:xlink="http://www.w3.org/1999/xlink" xlink:title="posterior lateral eyes" id="ABBRID0EMOAM" xlink:type="simple">PLE</abbrev>-<abbrev xmlns:xlink="http://www.w3.org/1999/xlink" xlink:title="posterior lateral eyes" id="ABBRID0EQOAM" xlink:type="simple">PLE</abbrev> 1.19, <abbrev xmlns:xlink="http://www.w3.org/1999/xlink" xlink:title="anterior lateral eyes" id="ABBRID0EUOAM" xlink:type="simple">ALE</abbrev>-<abbrev xmlns:xlink="http://www.w3.org/1999/xlink" xlink:title="posterior median eyes" id="ABBRID0EYOAM" xlink:type="simple">PME</abbrev> 0.25, <abbrev xmlns:xlink="http://www.w3.org/1999/xlink" xlink:title="anterior lateral eyes" id="ABBRID0E3OAM" xlink:type="simple">ALE</abbrev>-<abbrev xmlns:xlink="http://www.w3.org/1999/xlink" xlink:title="posterior lateral eyes" id="ABBRID0EAPAM" xlink:type="simple">PLE</abbrev> 0.50. Leg I: <abbrev xmlns:xlink="http://www.w3.org/1999/xlink" xlink:title="trochanter" id="ABBRID0EEPAM" xlink:type="simple">TR</abbrev> 0.27, FM 1.37, <abbrev xmlns:xlink="http://www.w3.org/1999/xlink" xlink:title="patella" id="ABBRID0EIPAM" xlink:type="simple">PT</abbrev> 0.54, <abbrev xmlns:xlink="http://www.w3.org/1999/xlink" xlink:title="tibia" id="ABBRID0EMPAM" xlink:type="simple">TB</abbrev> 1.23, <abbrev xmlns:xlink="http://www.w3.org/1999/xlink" xlink:title="metatarsus" id="ABBRID0EQPAM" xlink:type="simple">MT</abbrev> 0.81, <abbrev xmlns:xlink="http://www.w3.org/1999/xlink" xlink:title="tarsus" id="ABBRID0EUPAM" xlink:type="simple">TA</abbrev> 0.61; Leg II: <abbrev xmlns:xlink="http://www.w3.org/1999/xlink" xlink:title="trochanter" id="ABBRID0EYPAM" xlink:type="simple">TR</abbrev> 0.27, FM 1.20, <abbrev xmlns:xlink="http://www.w3.org/1999/xlink" xlink:title="patella" id="ABBRID0E3PAM" xlink:type="simple">PT</abbrev> 0.51, <abbrev xmlns:xlink="http://www.w3.org/1999/xlink" xlink:title="tibia" id="ABBRID0EAQAM" xlink:type="simple">TB</abbrev> 0.74, <abbrev xmlns:xlink="http://www.w3.org/1999/xlink" xlink:title="metatarsus" id="ABBRID0EEQAM" xlink:type="simple">MT</abbrev> 0.62, <abbrev xmlns:xlink="http://www.w3.org/1999/xlink" xlink:title="tarsus" id="ABBRID0EIQAM" xlink:type="simple">TA</abbrev> 0.51; Leg III: <abbrev xmlns:xlink="http://www.w3.org/1999/xlink" xlink:title="trochanter" id="ABBRID0EMQAM" xlink:type="simple">TR</abbrev> 0.32, FM 1.24, <abbrev xmlns:xlink="http://www.w3.org/1999/xlink" xlink:title="patella" id="ABBRID0EQQAM" xlink:type="simple">PT</abbrev> 0.44, <abbrev xmlns:xlink="http://www.w3.org/1999/xlink" xlink:title="tibia" id="ABBRID0EUQAM" xlink:type="simple">TB</abbrev> 0.61, <abbrev xmlns:xlink="http://www.w3.org/1999/xlink" xlink:title="metatarsus" id="ABBRID0EYQAM" xlink:type="simple">MT</abbrev> 0.75, <abbrev xmlns:xlink="http://www.w3.org/1999/xlink" xlink:title="tarsus" id="ABBRID0E3QAM" xlink:type="simple">TA</abbrev> 0.61; Leg IV: <abbrev xmlns:xlink="http://www.w3.org/1999/xlink" xlink:title="trochanter" id="ABBRID0EARAM" xlink:type="simple">TR</abbrev> 0.30, FM 1.33, <abbrev xmlns:xlink="http://www.w3.org/1999/xlink" xlink:title="patella" id="ABBRID0EERAM" xlink:type="simple">PT</abbrev> 0.35, <abbrev xmlns:xlink="http://www.w3.org/1999/xlink" xlink:title="tibia" id="ABBRID0EIRAM" xlink:type="simple">TB</abbrev> 1.22, <abbrev xmlns:xlink="http://www.w3.org/1999/xlink" xlink:title="metatarsus" id="ABBRID0EMRAM" xlink:type="simple">MT</abbrev> 1.31, <abbrev xmlns:xlink="http://www.w3.org/1999/xlink" xlink:title="tarsus" id="ABBRID0EQRAM" xlink:type="simple">TA</abbrev> 0.73.</p></tp:treatment-sec><tp:treatment-sec sec-type="distribution" id="SECID0EURAM"><title>Distribution.</title><p>Sri Lanka, India, Bhutan.</p><fig id="F21" position="float" orientation="portrait"><label>Figure 21.</label><caption><p><italic><tp:taxon-name><tp:taxon-name-part taxon-name-part-type="genus" reg="Chrysilla">Chrysilla</tp:taxon-name-part><tp:taxon-name-part taxon-name-part-type="species" reg="volupe">volupe</tp:taxon-name-part></tp:taxon-name></italic><bold>A, B</bold> Male habitus <bold>A</bold> dorsal view <bold>B</bold> ventral view <bold>C–E</bold> Male palp <bold>C</bold> prolateral view <bold>D</bold> ventral view <bold>E</bold> retrolateral view. Scale bars: 2 mm (<bold>A, B</bold>), 0.2 mm (<bold>C–E</bold>).</p></caption><graphic xmlns:xlink="http://www.w3.org/1999/xlink" xlink:href="zookeys-839-001-g021.jpg" position="float" orientation="portrait" xlink:type="simple" id="oo_294319.jpg"/></fig><fig id="F22" position="float" orientation="portrait"><label>Figure 22.</label><caption><p><italic><tp:taxon-name><tp:taxon-name-part taxon-name-part-type="genus" reg="Chrysilla">Chrysilla</tp:taxon-name-part><tp:taxon-name-part taxon-name-part-type="species" reg="volupe">volupe</tp:taxon-name-part></tp:taxon-name></italic><bold>A, B</bold> Female habitus <bold>A</bold> dorsal view <bold>B</bold> ventral view <bold>C</bold> Epigynum, ventral view <bold>D</bold> Vulva, dorsal view. Scale bars: 2 mm (<bold>A, B</bold>), 0.1 mm (<bold>C, D</bold>).</p></caption><graphic xmlns:xlink="http://www.w3.org/1999/xlink" xlink:href="zookeys-839-001-g022.jpg" position="float" orientation="portrait" xlink:type="simple" id="oo_294320.jpg"/></fig></tp:treatment-sec><tp:treatment-sec><!--Section generated to contain objects referenced in tp:taxon-treatment.--><fig id="F20" position="float" orientation="portrait"><label>Figure 20.</label><caption><p><italic><tp:taxon-name><tp:taxon-name-part taxon-name-part-type="genus" reg="Chrysilla">Chrysilla</tp:taxon-name-part><tp:taxon-name-part taxon-name-part-type="species" reg="lauta">lauta</tp:taxon-name-part></tp:taxon-name></italic> (<bold>A, B</bold>). <bold>A</bold> Palp, ventral view <bold>B</bold> Palp, retrolateral view. <italic><tp:taxon-name><tp:taxon-name-part taxon-name-part-type="genus" reg="Chrysilla">C.</tp:taxon-name-part><tp:taxon-name-part taxon-name-part-type="species" reg="volupe">volupe</tp:taxon-name-part></tp:taxon-name></italic> (<bold>C–F</bold>) <bold>C</bold> Palp, ventral view <bold>D</bold> Palp, retrolateral view <bold>E</bold> Epigynum, ventral view <bold>F</bold> Vulva, dorsal view. Abbreviations: <abbrev xmlns:xlink="http://www.w3.org/1999/xlink" xlink:title="apical lobe of tegulum" id="ABBRID0ET6HK" xlink:type="simple">ALT</abbrev> = apical lobe of tegulum; <abbrev xmlns:xlink="http://www.w3.org/1999/xlink" xlink:title="copulatory ducts" id="ABBRID0EX6HK" xlink:type="simple">CD</abbrev> = copulatory ducts; E = embolus; <abbrev xmlns:xlink="http://www.w3.org/1999/xlink" xlink:title="fertilisation ducts" id="ABBRID0E26HK" xlink:type="simple">FD</abbrev> = fertilisation ducts; <abbrev xmlns:xlink="http://www.w3.org/1999/xlink" xlink:title="posterior epigynal border" id="ABBRID0EAAAM" xlink:type="simple">PEB</abbrev> = posterior epigynal border; <abbrev xmlns:xlink="http://www.w3.org/1999/xlink" xlink:title="proximal lobe of tegulum" id="ABBRID0EEAAM" xlink:type="simple">PLT</abbrev> = proximal lobe of tegulum; <abbrev xmlns:xlink="http://www.w3.org/1999/xlink" xlink:title="retrolateral tibial apophysis" id="ABBRID0EIAAM" xlink:type="simple">RTA</abbrev> = retrolateral tibial apophysis; S = spermatheca; T = tegulum. Scale bars: 0.2 mm (<bold>A–B</bold>), 0.1 mm (<bold>C–F</bold>).</p></caption><graphic xmlns:xlink="http://www.w3.org/1999/xlink" xlink:href="zookeys-839-001-g020.jpg" position="float" orientation="portrait" xlink:type="simple" id="oo_294318.jpg"/></fig></tp:treatment-sec><ref-list><ref id="B12"><mixed-citation xmlns:xlink="http://www.w3.org/1999/xlink" xlink:type="simple"><person-group><name name-style="western"><surname>Caleb</surname><given-names>T</given-names></name><name name-style="western"><surname>Mathai</surname><given-names>M</given-names></name></person-group> (<year>2014</year>) <article-title>Description of some interesting jumping spiders (<tp:taxon-name><tp:taxon-name-part taxon-name-part-type="order">Araneae</tp:taxon-name-part></tp:taxon-name>, <tp:taxon-name><tp:taxon-name-part taxon-name-part-type="family">Salticidae</tp:taxon-name-part></tp:taxon-name>) from South India.</article-title><source>Journal of Entomology and Zoology Studies</source><volume>2</volume>: <fpage>63</fpage>–<lpage>71</lpage>.</mixed-citation></ref><ref id="B64"><mixed-citation xmlns:xlink="http://www.w3.org/1999/xlink" xlink:type="simple"><person-group><name name-style="western"><surname>Żabka</surname><given-names>M</given-names></name></person-group> (<year>1988</year>) <article-title><tp:taxon-name><tp:taxon-name-part taxon-name-part-type="family">Salticidae</tp:taxon-name-part></tp:taxon-name> (<tp:taxon-name><tp:taxon-name-part taxon-name-part-type="order">Araneae</tp:taxon-name-part></tp:taxon-name>) of Oriental, Australian and Pacific Regions.</article-title><source>Annales Zoologici, Warszawa</source><volume>41</volume>: <fpage>421</fpage>–<lpage>479</lpage>.</mixed-citation></ref></ref-list></tp:taxon-treatment>
