# Supplementary material for: Multilocus genetic and morphological phylogenetic analysis reveals a radiation of shiny South Asian jumping spiders (Araneae, Salticidae)
Source: Zookeys. 2019 Jan 16;839:1–81. doi: 10.3897/zookeys.839.28312 (PMC6482596; doi:10.3897/zookeys.839.28312)
Supplement: XML Treatment for Proszynskia diatreta [file zookeys.839.28312-treatment12.xml]

<!DOCTYPE tp:taxon-treatment
  PUBLIC "-//TaxonX//DTD Taxonomic Treatment Publishing DTD v0 20100105//EN" "tax-treatment-NSO.dtd">
<tp:taxon-treatment xmlns:tp="http://www.plazi.org/taxpub"><tp:treatment-meta><kwd-group><label>Taxon classification</label><kwd><named-content xmlns:xlink="http://www.w3.org/1999/xlink" content-type="kingdom">Animalia</named-content></kwd><kwd><named-content xmlns:xlink="http://www.w3.org/1999/xlink" content-type="order">Araneae</named-content></kwd><kwd><named-content xmlns:xlink="http://www.w3.org/1999/xlink" content-type="family">Salticidae</named-content></kwd></kwd-group><mixed-citation publication-type="journal"><person-group><name><surname>Kanesharatnam</surname><given-names>Nilani</given-names></name><name><surname>P. Benjamin</surname><given-names>Suresh</given-names></name></person-group><article-title>Multilocus genetic and morphological phylogenetic analysis reveals a radiation of shiny South Asian jumping spiders (<tp:taxon-name><tp:taxon-name-part taxon-name-part-type="order">Araneae</tp:taxon-name-part></tp:taxon-name>, <tp:taxon-name><tp:taxon-name-part taxon-name-part-type="family">Salticidae</tp:taxon-name-part></tp:taxon-name>)</article-title><source>Zookeys</source><day>16</day><month>1</month><year>2019</year><volume>839</volume><fpage>1</fpage><lpage>81</lpage><pub-id pub-id-type="doi">10.3897/zookeys.839.28312</pub-id></mixed-citation></tp:treatment-meta><tp:nomenclature><tp:taxon-name>
                  <tp:taxon-name-part taxon-name-part-type="genus" reg="Proszynskia">Proszynskia</tp:taxon-name-part>
                  <tp:taxon-name-part taxon-name-part-type="species" reg="diatreta">diatreta</tp:taxon-name-part>
                </tp:taxon-name><tp:taxon-authority>(Simon, 1902)</tp:taxon-authority><tp:taxon-status xmlns:xlink="http://www.w3.org/1999/xlink" xlink:type="simple">comb. n.</tp:taxon-status><xref ref-type="fig" rid="F23">Figs 23E–H</xref><xref ref-type="fig" rid="F24">, 24A–E</xref><xref ref-type="fig" rid="F25">, 25A–E</xref><xref ref-type="fig" rid="F26">, 26A–D</xref><tp:nomenclature-citation-list><tp:nomenclature-citation><tp:taxon-name>
                      <tp:taxon-name-part taxon-name-part-type="genus" reg="Viciria">Viciria</tp:taxon-name-part>
                      <tp:taxon-name-part taxon-name-part-type="species" reg="diatreta">diatreta</tp:taxon-name-part>
                    </tp:taxon-name><comment>Simon, 1902: 366; <xref ref-type="bibr" rid="B40">Prószyński 1984</xref>: 433, figs 42–43; <xref ref-type="bibr" rid="B12">Caleb and Mathai 2014</xref>: 65, figs 38–46.</comment></tp:nomenclature-citation><tp:nomenclature-citation><tp:taxon-name>
                      <tp:taxon-name-part taxon-name-part-type="genus" reg="Phintella">Phintella</tp:taxon-name-part>
                      <tp:taxon-name-part taxon-name-part-type="species" reg="diatreta">diatreta</tp:taxon-name-part>
                    </tp:taxon-name><comment>(Simon, 1902): <xref ref-type="bibr" rid="B11">Caleb 2016</xref>: 274.</comment></tp:nomenclature-citation></tp:nomenclature-citation-list></tp:nomenclature><tp:treatment-sec sec-type="remarks" id="SECID0EJABM"><title>Remarks.</title><p>This species was recently transferred to <italic><tp:taxon-name><tp:taxon-name-part taxon-name-part-type="genus" reg="Phintella">Phintella</tp:taxon-name-part></tp:taxon-name></italic> by <xref ref-type="bibr" rid="B11">Caleb (2016)</xref>. However, it differs from most <italic><tp:taxon-name><tp:taxon-name-part taxon-name-part-type="genus" reg="Phintella">Phintella</tp:taxon-name-part></tp:taxon-name></italic> by general appearance, body size, as well as palpal structure including shape of <abbrev xmlns:xlink="http://www.w3.org/1999/xlink" xlink:title="proximal lobe of tegulum" id="ABBRID0EBBBM" xlink:type="simple">PLT</abbrev>, narrowed distal part of the tegulum, comparably straight embolus, pyriform spermathecae, and origin of <abbrev xmlns:xlink="http://www.w3.org/1999/xlink" xlink:title="fertilisation ducts" id="ABBRID0EFBBM" xlink:type="simple">FD</abbrev> through funnel-like structures on the mid-dorsal wall of receptacles. Further, our molecular data of single and combined gene analysis corroborates its placement outside of <italic><tp:taxon-name><tp:taxon-name-part taxon-name-part-type="genus" reg="Phintella">Phintella</tp:taxon-name-part></tp:taxon-name></italic>.</p></tp:treatment-sec><tp:treatment-sec sec-type="material" id="SECID0EQBBM"><title>Material examined.</title><p>1♂ (IFS_SAL_520), Sri Lanka, Eastern province, Batticaloa District, Sallimunai, 4km North of Panichchankerni, Sea level, <named-content xmlns:xlink="http://www.w3.org/1999/xlink" content-type="dwc:verbatimCoordinates" xlink:type="simple"><named-content content-type="geo-json" specific-use="{&#34;type&#34;:&#34;Point&#34;,&#34;coordinates&#34;:[81.455556,8.110278]}" id="NCID0EZBBM" xlink:type="simple">08°06'37"N, 81°27'20"E</named-content></named-content>, 07-09-VIII-2010, leg. SP Benjamin and S Batuwita. 1♀ (IFS_SAL_539), Northern Province, Vavuniya District, Poonthottam, Home gardens, 98 m, <named-content xmlns:xlink="http://www.w3.org/1999/xlink" content-type="dwc:verbatimCoordinates" xlink:type="simple"><named-content content-type="geo-json" specific-use="{&#34;type&#34;:&#34;Point&#34;,&#34;coordinates&#34;:[80.509114,8.770264]}" id="NCID0EBCBM" xlink:type="simple">08°46'12.95"N, 80°30'32.81"E</named-content></named-content>, hand collection, 27.X.2015, leg. K Nilani. 1♂ (IFS_SAL_861), same locality and collection data, 18-VII-2016. 4♂, 1♀ (IFS_SAL_1011- 1015), same locality and collection data, 13-I-2017.</p></tp:treatment-sec><tp:treatment-sec sec-type="diagnosis" id="SECID0EGCBM"><title>Diagnosis.</title><p>This species is distinguishable from <italic><tp:taxon-name><tp:taxon-name-part taxon-name-part-type="genus" reg="Proszynskia">Proszynskia</tp:taxon-name-part><tp:taxon-name-part taxon-name-part-type="species" reg="anusuae">anusuae</tp:taxon-name-part></tp:taxon-name></italic> comb. n. by the sclerotised structures from spermathecae and funnel-like unusual structures connecting spermathecae and <abbrev xmlns:xlink="http://www.w3.org/1999/xlink" xlink:title="fertilisation ducts" id="ABBRID0EXCBM" xlink:type="simple">FD</abbrev> (Figs <xref ref-type="fig" rid="F25">25D, E</xref>, <xref ref-type="fig" rid="F26">26C, D</xref>).</p></tp:treatment-sec><tp:treatment-sec sec-type="description" id="SECID0EDDBM"><title>Description.</title><p>Male. Prosoma black, decorated with greenish yellow patches on the ocular region, a patch between the <abbrev xmlns:xlink="http://www.w3.org/1999/xlink" xlink:title="anterior median eyes" id="ABBRID0EJDBM" xlink:type="simple">AME</abbrev>, two lateral patches placed between <abbrev xmlns:xlink="http://www.w3.org/1999/xlink" xlink:title="posterior lateral eyes" id="ABBRID0ENDBM" xlink:type="simple">PLE</abbrev> and <abbrev xmlns:xlink="http://www.w3.org/1999/xlink" xlink:title="posterior median eyes" id="ABBRID0ERDBM" xlink:type="simple">PME</abbrev> (Fig. <xref ref-type="fig" rid="F23">23E–G</xref>; <xref ref-type="bibr" rid="B12">Caleb and Mathai 2014</xref>: figs 38, 40, 41). Ocular field slightly elevated. Behind <abbrev xmlns:xlink="http://www.w3.org/1999/xlink" xlink:title="posterior lateral eyes" id="ABBRID0E4DBM" xlink:type="simple">PLE</abbrev>, there is a white, prominent diamond-shaped mark. (Figs <xref ref-type="fig" rid="F23">23E, G</xref>). Lateral sides of prosoma decorated with white belts (Figs <xref ref-type="fig" rid="F23">23E–G</xref>; <xref ref-type="bibr" rid="B12">Caleb and Mathai 2014</xref>: figs 38, 40). Clypeus covered with black scales (Fig. <xref ref-type="fig" rid="F23">23H</xref>). Chelicerae black with two promarginal and one retromarginal teeth, labium black in colour. Sternum oval, greyish yellow. Posterior margin of prosoma rather steep and slightly truncated. Leg I dark blackish yellow and robust with black femur and white hairs dorsally, ventral portion of femur II covered with black scales, others blackish yellow.</p><p>Abdomen longer and slightly narrower than prosoma, tapering posteriorly. Dorsum with narrow pale yellow median band, surrounded by two black bands bordering with pale yellow lateral bands extending longitudinally from anterior to posterior end (Fig. <xref ref-type="fig" rid="F23">23E–G</xref>; <xref ref-type="bibr" rid="B12">Caleb and Mathai 2014</xref>: fig. 38). Ventrum blackish grey in life (<xref ref-type="bibr" rid="B12">Caleb and Mathai 2014</xref>: fig. 39) and yellowish brown in preserved specimens (Fig. <xref ref-type="fig" rid="F24">24B</xref>). Spinnerets greenish yellow.</p><p>Brownish yellow palp. Cymbium narrows at the distal region. Embolus straight and robust, immovable on rather broad apical portion of tegulum (Figs <xref ref-type="fig" rid="F24">24D</xref>, <xref ref-type="fig" rid="F25">25A</xref>). <abbrev xmlns:xlink="http://www.w3.org/1999/xlink" xlink:title="lamellar process" id="ABBRID0ENFBM" xlink:type="simple">LP</abbrev> absent. Bulbus longer than wide. Spermatophore loop clearly visible at the shoulder of tegulum. Small bulge at retrolateral portion of bulbus. Tegulum with prolaterally expanded proximal lobe. <abbrev xmlns:xlink="http://www.w3.org/1999/xlink" xlink:title="retrolateral tibial apophysis" id="ABBRID0ERFBM" xlink:type="simple">RTA</abbrev> broader at the base, narrower and bent forward at the tip (Figs <xref ref-type="fig" rid="F24">24D–E</xref>, <xref ref-type="fig" rid="F25">25A, B</xref>).</p><p><bold>Measurements.</bold><abbrev xmlns:xlink="http://www.w3.org/1999/xlink" xlink:title="total length" id="ABBRID0EBGBM" xlink:type="simple">TL</abbrev> 7.00, <abbrev xmlns:xlink="http://www.w3.org/1999/xlink" xlink:title="prosoma length" id="ABBRID0EFGBM" xlink:type="simple">PL</abbrev> 3.15, <abbrev xmlns:xlink="http://www.w3.org/1999/xlink" xlink:title="prosoma width" id="ABBRID0EJGBM" xlink:type="simple">PW</abbrev> at <abbrev xmlns:xlink="http://www.w3.org/1999/xlink" xlink:title="posterior lateral eyes" id="ABBRID0ENGBM" xlink:type="simple">PLE</abbrev> 2.80, <abbrev xmlns:xlink="http://www.w3.org/1999/xlink" xlink:title="abdominal length" id="ABBRID0ERGBM" xlink:type="simple">AL</abbrev> 3.90, <abbrev xmlns:xlink="http://www.w3.org/1999/xlink" xlink:title="abdominal width" id="ABBRID0EVGBM" xlink:type="simple">AW</abbrev> 2.00. Eye field: diameter of <abbrev xmlns:xlink="http://www.w3.org/1999/xlink" xlink:title="anterior median eyes" id="ABBRID0EZGBM" xlink:type="simple">AME</abbrev> 0.53, <abbrev xmlns:xlink="http://www.w3.org/1999/xlink" xlink:title="posterior lateral eyes" id="ABBRID0E4GBM" xlink:type="simple">PLE</abbrev> 0.28, <abbrev xmlns:xlink="http://www.w3.org/1999/xlink" xlink:title="anterior lateral eyes" id="ABBRID0EBHBM" xlink:type="simple">ALE</abbrev> 0.30, <abbrev xmlns:xlink="http://www.w3.org/1999/xlink" xlink:title="posterior median eyes" id="ABBRID0EFHBM" xlink:type="simple">PME</abbrev> 0.05, <abbrev xmlns:xlink="http://www.w3.org/1999/xlink" xlink:title="posterior median eyes" id="ABBRID0EJHBM" xlink:type="simple">PME</abbrev>-<abbrev xmlns:xlink="http://www.w3.org/1999/xlink" xlink:title="posterior median eyes" id="ABBRID0ENHBM" xlink:type="simple">PME</abbrev> 1.32, <abbrev xmlns:xlink="http://www.w3.org/1999/xlink" xlink:title="posterior lateral eyes" id="ABBRID0ERHBM" xlink:type="simple">PLE</abbrev>-<abbrev xmlns:xlink="http://www.w3.org/1999/xlink" xlink:title="posterior lateral eyes" id="ABBRID0EVHBM" xlink:type="simple">PLE</abbrev> 1.20, <abbrev xmlns:xlink="http://www.w3.org/1999/xlink" xlink:title="anterior lateral eyes" id="ABBRID0EZHBM" xlink:type="simple">ALE</abbrev>-<abbrev xmlns:xlink="http://www.w3.org/1999/xlink" xlink:title="posterior median eyes" id="ABBRID0E4HBM" xlink:type="simple">PME</abbrev> 0.38, <abbrev xmlns:xlink="http://www.w3.org/1999/xlink" xlink:title="anterior lateral eyes" id="ABBRID0EBIBM" xlink:type="simple">ALE</abbrev>-<abbrev xmlns:xlink="http://www.w3.org/1999/xlink" xlink:title="posterior lateral eyes" id="ABBRID0EFIBM" xlink:type="simple">PLE</abbrev> 0.78. Leg I: <abbrev xmlns:xlink="http://www.w3.org/1999/xlink" xlink:title="trochanter" id="ABBRID0EJIBM" xlink:type="simple">TR</abbrev> 0.35, FM 1.92, <abbrev xmlns:xlink="http://www.w3.org/1999/xlink" xlink:title="patella" id="ABBRID0ENIBM" xlink:type="simple">PT</abbrev> 0.88, <abbrev xmlns:xlink="http://www.w3.org/1999/xlink" xlink:title="tibia" id="ABBRID0ERIBM" xlink:type="simple">TB</abbrev> 1.73, <abbrev xmlns:xlink="http://www.w3.org/1999/xlink" xlink:title="metatarsus" id="ABBRID0EVIBM" xlink:type="simple">MT</abbrev> 1.18, <abbrev xmlns:xlink="http://www.w3.org/1999/xlink" xlink:title="tarsus" id="ABBRID0EZIBM" xlink:type="simple">TA</abbrev> 0.75; Leg II: <abbrev xmlns:xlink="http://www.w3.org/1999/xlink" xlink:title="trochanter" id="ABBRID0E4IBM" xlink:type="simple">TR</abbrev> 0.30, FM 1.71, <abbrev xmlns:xlink="http://www.w3.org/1999/xlink" xlink:title="patella" id="ABBRID0EBJBM" xlink:type="simple">PT</abbrev> 1.00, <abbrev xmlns:xlink="http://www.w3.org/1999/xlink" xlink:title="tibia" id="ABBRID0EFJBM" xlink:type="simple">TB</abbrev> 1.22, <abbrev xmlns:xlink="http://www.w3.org/1999/xlink" xlink:title="metatarsus" id="ABBRID0EJJBM" xlink:type="simple">MT</abbrev> 1.12, <abbrev xmlns:xlink="http://www.w3.org/1999/xlink" xlink:title="tarsus" id="ABBRID0ENJBM" xlink:type="simple">TA</abbrev> 0.68; Leg III: <abbrev xmlns:xlink="http://www.w3.org/1999/xlink" xlink:title="trochanter" id="ABBRID0ERJBM" xlink:type="simple">TR</abbrev> 0.28, FM 1.73, <abbrev xmlns:xlink="http://www.w3.org/1999/xlink" xlink:title="patella" id="ABBRID0EVJBM" xlink:type="simple">PT</abbrev> 0.72, <abbrev xmlns:xlink="http://www.w3.org/1999/xlink" xlink:title="tibia" id="ABBRID0EZJBM" xlink:type="simple">TB</abbrev> 1.10, <abbrev xmlns:xlink="http://www.w3.org/1999/xlink" xlink:title="metatarsus" id="ABBRID0E4JBM" xlink:type="simple">MT</abbrev> 1.10, <abbrev xmlns:xlink="http://www.w3.org/1999/xlink" xlink:title="tarsus" id="ABBRID0EBKBM" xlink:type="simple">TA</abbrev> 0.74; Leg IV: <abbrev xmlns:xlink="http://www.w3.org/1999/xlink" xlink:title="trochanter" id="ABBRID0EFKBM" xlink:type="simple">TR</abbrev> 0.30, FM 1.93, <abbrev xmlns:xlink="http://www.w3.org/1999/xlink" xlink:title="patella" id="ABBRID0EJKBM" xlink:type="simple">PT</abbrev> 0.80, <abbrev xmlns:xlink="http://www.w3.org/1999/xlink" xlink:title="tibia" id="ABBRID0ENKBM" xlink:type="simple">TB</abbrev> 1.32, <abbrev xmlns:xlink="http://www.w3.org/1999/xlink" xlink:title="metatarsus" id="ABBRID0ERKBM" xlink:type="simple">MT</abbrev> 1.21, <abbrev xmlns:xlink="http://www.w3.org/1999/xlink" xlink:title="tarsus" id="ABBRID0EVKBM" xlink:type="simple">TA</abbrev> 0.82.</p><p><bold>Female.</bold> Almost all somatic characters similar to male except shape of the mark behind <abbrev xmlns:xlink="http://www.w3.org/1999/xlink" xlink:title="posterior lateral eyes" id="ABBRID0E4KBM" xlink:type="simple">PLE</abbrev> and comparably less strong first pair of legs (Fig. <xref ref-type="fig" rid="F26">26A, B</xref>). Epigynum highly sclerotised. Spermathecae large and pear-shaped (Figs <xref ref-type="fig" rid="F25">25D, E</xref>, <xref ref-type="fig" rid="F26">26C, D</xref>). Position of copulatory openings remains unclear. Copulatory ducts short and bent inward dorsally. <abbrev xmlns:xlink="http://www.w3.org/1999/xlink" xlink:title="fertilisation ducts" id="ABBRID0ENLBM" xlink:type="simple">FD</abbrev> lanceolate, opening in funnel-like structures in the mid-dorsal wall of receptacles (Figs <xref ref-type="fig" rid="F25">25E</xref>, <xref ref-type="fig" rid="F26">26D</xref>). Posterior margin characterised with moderately sclerotised scapum from which two sclerotised structures running parallel and fused with anterior wall of spermathecae (Figs <xref ref-type="fig" rid="F25">25D</xref>, <xref ref-type="fig" rid="F26">26C</xref>).</p><p><bold>Measurements.</bold><abbrev xmlns:xlink="http://www.w3.org/1999/xlink" xlink:title="total length" id="ABBRID0EFMBM" xlink:type="simple">TL</abbrev> 8.45, <abbrev xmlns:xlink="http://www.w3.org/1999/xlink" xlink:title="prosoma length" id="ABBRID0EJMBM" xlink:type="simple">PL</abbrev> 3.75, <abbrev xmlns:xlink="http://www.w3.org/1999/xlink" xlink:title="prosoma width" id="ABBRID0ENMBM" xlink:type="simple">PW</abbrev> at <abbrev xmlns:xlink="http://www.w3.org/1999/xlink" xlink:title="posterior lateral eyes" id="ABBRID0ERMBM" xlink:type="simple">PLE</abbrev> 3.30, <abbrev xmlns:xlink="http://www.w3.org/1999/xlink" xlink:title="abdominal length" id="ABBRID0EVMBM" xlink:type="simple">AL</abbrev> 4.60, <abbrev xmlns:xlink="http://www.w3.org/1999/xlink" xlink:title="abdominal width" id="ABBRID0EZMBM" xlink:type="simple">AW</abbrev> 2.70. Eye field: diameter of <abbrev xmlns:xlink="http://www.w3.org/1999/xlink" xlink:title="anterior median eyes" id="ABBRID0E4MBM" xlink:type="simple">AME</abbrev> 0.55, <abbrev xmlns:xlink="http://www.w3.org/1999/xlink" xlink:title="posterior lateral eyes" id="ABBRID0EBNBM" xlink:type="simple">PLE</abbrev> 0.28, <abbrev xmlns:xlink="http://www.w3.org/1999/xlink" xlink:title="anterior lateral eyes" id="ABBRID0EFNBM" xlink:type="simple">ALE</abbrev> 0.35, <abbrev xmlns:xlink="http://www.w3.org/1999/xlink" xlink:title="posterior median eyes" id="ABBRID0EJNBM" xlink:type="simple">PME</abbrev> 0.05, <abbrev xmlns:xlink="http://www.w3.org/1999/xlink" xlink:title="posterior median eyes" id="ABBRID0ENNBM" xlink:type="simple">PME</abbrev>-<abbrev xmlns:xlink="http://www.w3.org/1999/xlink" xlink:title="posterior median eyes" id="ABBRID0ERNBM" xlink:type="simple">PME</abbrev> 1.35, <abbrev xmlns:xlink="http://www.w3.org/1999/xlink" xlink:title="posterior lateral eyes" id="ABBRID0EVNBM" xlink:type="simple">PLE</abbrev>-<abbrev xmlns:xlink="http://www.w3.org/1999/xlink" xlink:title="posterior lateral eyes" id="ABBRID0EZNBM" xlink:type="simple">PLE</abbrev> 1.20, <abbrev xmlns:xlink="http://www.w3.org/1999/xlink" xlink:title="anterior lateral eyes" id="ABBRID0E4NBM" xlink:type="simple">ALE</abbrev>-<abbrev xmlns:xlink="http://www.w3.org/1999/xlink" xlink:title="posterior median eyes" id="ABBRID0EBOBM" xlink:type="simple">PME</abbrev> 0.38, <abbrev xmlns:xlink="http://www.w3.org/1999/xlink" xlink:title="anterior lateral eyes" id="ABBRID0EFOBM" xlink:type="simple">ALE</abbrev>-<abbrev xmlns:xlink="http://www.w3.org/1999/xlink" xlink:title="posterior lateral eyes" id="ABBRID0EJOBM" xlink:type="simple">PLE</abbrev> 0.78. Leg I: <abbrev xmlns:xlink="http://www.w3.org/1999/xlink" xlink:title="trochanter" id="ABBRID0ENOBM" xlink:type="simple">TR</abbrev> 0.36, FM 1.90, <abbrev xmlns:xlink="http://www.w3.org/1999/xlink" xlink:title="patella" id="ABBRID0EROBM" xlink:type="simple">PT</abbrev> 0.80, <abbrev xmlns:xlink="http://www.w3.org/1999/xlink" xlink:title="tibia" id="ABBRID0EVOBM" xlink:type="simple">TB</abbrev> 1.63, <abbrev xmlns:xlink="http://www.w3.org/1999/xlink" xlink:title="metatarsus" id="ABBRID0EZOBM" xlink:type="simple">MT</abbrev> 1.18, <abbrev xmlns:xlink="http://www.w3.org/1999/xlink" xlink:title="tarsus" id="ABBRID0E4OBM" xlink:type="simple">TA</abbrev> 0.76; Leg II: <abbrev xmlns:xlink="http://www.w3.org/1999/xlink" xlink:title="trochanter" id="ABBRID0EBPBM" xlink:type="simple">TR</abbrev> 0.30, FM 1.75, <abbrev xmlns:xlink="http://www.w3.org/1999/xlink" xlink:title="patella" id="ABBRID0EFPBM" xlink:type="simple">PT</abbrev> 1.00, <abbrev xmlns:xlink="http://www.w3.org/1999/xlink" xlink:title="tibia" id="ABBRID0EJPBM" xlink:type="simple">TB</abbrev> 1.32, <abbrev xmlns:xlink="http://www.w3.org/1999/xlink" xlink:title="metatarsus" id="ABBRID0ENPBM" xlink:type="simple">MT</abbrev> 1.15, <abbrev xmlns:xlink="http://www.w3.org/1999/xlink" xlink:title="tarsus" id="ABBRID0ERPBM" xlink:type="simple">TA</abbrev> 0.66; Leg III: <abbrev xmlns:xlink="http://www.w3.org/1999/xlink" xlink:title="trochanter" id="ABBRID0EVPBM" xlink:type="simple">TR</abbrev> 0.26, FM 1.75, <abbrev xmlns:xlink="http://www.w3.org/1999/xlink" xlink:title="patella" id="ABBRID0EZPBM" xlink:type="simple">PT</abbrev> 0.70, <abbrev xmlns:xlink="http://www.w3.org/1999/xlink" xlink:title="tibia" id="ABBRID0E4PBM" xlink:type="simple">TB</abbrev> 1.15, <abbrev xmlns:xlink="http://www.w3.org/1999/xlink" xlink:title="metatarsus" id="ABBRID0EBQBM" xlink:type="simple">MT</abbrev> 1.15, <abbrev xmlns:xlink="http://www.w3.org/1999/xlink" xlink:title="tarsus" id="ABBRID0EFQBM" xlink:type="simple">TA</abbrev> 0.70; Leg IV: <abbrev xmlns:xlink="http://www.w3.org/1999/xlink" xlink:title="trochanter" id="ABBRID0EJQBM" xlink:type="simple">TR</abbrev> 0.35, FM 1.89, <abbrev xmlns:xlink="http://www.w3.org/1999/xlink" xlink:title="patella" id="ABBRID0ENQBM" xlink:type="simple">PT</abbrev> 0.85, <abbrev xmlns:xlink="http://www.w3.org/1999/xlink" xlink:title="tibia" id="ABBRID0ERQBM" xlink:type="simple">TB</abbrev> 1.30, <abbrev xmlns:xlink="http://www.w3.org/1999/xlink" xlink:title="metatarsus" id="ABBRID0EVQBM" xlink:type="simple">MT</abbrev> 1.20, <abbrev xmlns:xlink="http://www.w3.org/1999/xlink" xlink:title="tarsus" id="ABBRID0EZQBM" xlink:type="simple">TA</abbrev> 0.80.</p></tp:treatment-sec><tp:treatment-sec sec-type="distribution" id="SECID0E4QBM"><title>Distribution.</title><p>India and Sri Lanka (new record).</p><fig id="F23" position="float" orientation="portrait"><label>Figure 23.</label><caption><p><italic><tp:taxon-name><tp:taxon-name-part taxon-name-part-type="genus" reg="Phintella">Phintella</tp:taxon-name-part><tp:taxon-name-part taxon-name-part-type="species" reg="jaleeli">jaleeli</tp:taxon-name-part></tp:taxon-name></italic> (<bold>A–D</bold>) from Ethagala <abbrev xmlns:xlink="http://www.w3.org/1999/xlink" xlink:title="Forest reserve" id="ABBRID0EXRBM" xlink:type="simple">FR</abbrev><bold>A, B</bold> Male in life <bold>C, D</bold> Female in life and Male of <italic><tp:taxon-name><tp:taxon-name-part taxon-name-part-type="genus" reg="Proszynskia">Proszynskia</tp:taxon-name-part><tp:taxon-name-part taxon-name-part-type="species" reg="diatreta">diatreta</tp:taxon-name-part></tp:taxon-name></italic> (<bold>E–H</bold>) from Batticaloa.</p></caption><graphic xmlns:xlink="http://www.w3.org/1999/xlink" xlink:href="zookeys-839-001-g023.jpg" position="float" orientation="portrait" xlink:type="simple" id="oo_294321.jpg"/></fig><fig id="F24" position="float" orientation="portrait"><label>Figure 24.</label><caption><p><italic><tp:taxon-name><tp:taxon-name-part taxon-name-part-type="genus" reg="Proszynskia">Proszynskia</tp:taxon-name-part><tp:taxon-name-part taxon-name-part-type="species" reg="diatreta">diatreta</tp:taxon-name-part></tp:taxon-name></italic><bold>A, B</bold> Male habitus <bold>A</bold> dorsal view <bold>B</bold> ventral view <bold>C–E</bold> Male palp <bold>C</bold> prolateral view <bold>D</bold> ventral view <bold>E</bold> retrolateral view. Scale bars: 2 mm (<bold>A, B</bold>), 0.2 mm (<bold>C–E</bold>).</p></caption><graphic xmlns:xlink="http://www.w3.org/1999/xlink" xlink:href="zookeys-839-001-g024.jpg" position="float" orientation="portrait" xlink:type="simple" id="oo_294322.jpg"/></fig><fig id="F25" position="float" orientation="portrait"><label>Figure 25.</label><caption><p><italic><tp:taxon-name><tp:taxon-name-part taxon-name-part-type="genus" reg="Proszynskia">Proszynskia</tp:taxon-name-part><tp:taxon-name-part taxon-name-part-type="species" reg="diatreta">diatreta</tp:taxon-name-part></tp:taxon-name></italic><bold>A–C</bold> Male palp, <bold>A</bold> ventral view <bold>B</bold> retrolateral view <bold>C</bold> prolateral view <bold>D</bold> Epigynum, ventral view <bold>E</bold> Vulva, dorsal view. Abbreviations: <abbrev xmlns:xlink="http://www.w3.org/1999/xlink" xlink:title="apical lobe of tegulum" id="ABBRID0E1UBM" xlink:type="simple">ALT</abbrev> = apical lobe of tegulum; <abbrev xmlns:xlink="http://www.w3.org/1999/xlink" xlink:title="copulatory ducts" id="ABBRID0E5UBM" xlink:type="simple">CD</abbrev> = copulatory ducts; E = embolus; <abbrev xmlns:xlink="http://www.w3.org/1999/xlink" xlink:title="fertilisation ducts" id="ABBRID0ECVBM" xlink:type="simple">FD</abbrev> = fertilisation ducts; <abbrev xmlns:xlink="http://www.w3.org/1999/xlink" xlink:title="proximal lobe of tegulum" id="ABBRID0EGVBM" xlink:type="simple">PLT</abbrev> = proximal lobe of tegulum; <abbrev xmlns:xlink="http://www.w3.org/1999/xlink" xlink:title="retrolateral tibial apophysis" id="ABBRID0EKVBM" xlink:type="simple">RTA</abbrev> = retrolateral tibial apophysis; S = spermatheca; <abbrev xmlns:xlink="http://www.w3.org/1999/xlink" xlink:title="scapum" id="ABBRID0EOVBM" xlink:type="simple">SC</abbrev> = scapum; T = tegulum; <abbrev xmlns:xlink="http://www.w3.org/1999/xlink" xlink:title="tegular bump" id="ABBRID0ESVBM" xlink:type="simple">TEB</abbrev> = tegular bump. Scale bars: 0.2 mm (<bold>A–C</bold>), 0.1 mm (<bold>C–E</bold>).</p></caption><graphic xmlns:xlink="http://www.w3.org/1999/xlink" xlink:href="zookeys-839-001-g025.jpg" position="float" orientation="portrait" xlink:type="simple" id="oo_294323.jpg"/></fig><fig id="F26" position="float" orientation="portrait"><label>Figure 26.</label><caption><p><italic><tp:taxon-name><tp:taxon-name-part taxon-name-part-type="genus" reg="Proszynskia">Proszynskia</tp:taxon-name-part><tp:taxon-name-part taxon-name-part-type="species" reg="diatreta">diatreta</tp:taxon-name-part></tp:taxon-name></italic><bold>A, B</bold> Female habitus <bold>A</bold> dorsal view <bold>B</bold> ventral view <bold>C</bold> Epigynum, ventral view <bold>D</bold> Vulva, dorsal view. Scale bars: 2 mm (<bold>A, B</bold>), 0.1 mm (<bold>C–D</bold>).</p></caption><graphic xmlns:xlink="http://www.w3.org/1999/xlink" xlink:href="zookeys-839-001-g026.jpg" position="float" orientation="portrait" xlink:type="simple" id="oo_294324.jpg"/></fig></tp:treatment-sec><ref-list><ref id="B40"><mixed-citation xmlns:xlink="http://www.w3.org/1999/xlink" xlink:type="simple"><person-group><name name-style="western"><surname>Prószyński</surname><given-names>J</given-names></name></person-group> (<year>1984</year>) <article-title>Remarks on <italic><tp:taxon-name><tp:taxon-name-part taxon-name-part-type="genus">Viciria</tp:taxon-name-part></tp:taxon-name></italic> and <italic><tp:taxon-name><tp:taxon-name-part taxon-name-part-type="genus">Telamonia</tp:taxon-name-part></tp:taxon-name></italic> (<tp:taxon-name><tp:taxon-name-part taxon-name-part-type="order">Araneae</tp:taxon-name-part></tp:taxon-name>, <tp:taxon-name><tp:taxon-name-part taxon-name-part-type="family">Salticidae</tp:taxon-name-part></tp:taxon-name>).</article-title><source>Annales Zoologici, Warszawa</source><volume>37</volume>: <fpage>417</fpage>–<lpage>436</lpage>.</mixed-citation></ref><ref id="B12"><mixed-citation xmlns:xlink="http://www.w3.org/1999/xlink" xlink:type="simple"><person-group><name name-style="western"><surname>Caleb</surname><given-names>T</given-names></name><name name-style="western"><surname>Mathai</surname><given-names>M</given-names></name></person-group> (<year>2014</year>) <article-title>Description of some interesting jumping spiders (<tp:taxon-name><tp:taxon-name-part taxon-name-part-type="order">Araneae</tp:taxon-name-part></tp:taxon-name>, <tp:taxon-name><tp:taxon-name-part taxon-name-part-type="family">Salticidae</tp:taxon-name-part></tp:taxon-name>) from South India.</article-title><source>Journal of Entomology and Zoology Studies</source><volume>2</volume>: <fpage>63</fpage>–<lpage>71</lpage>.</mixed-citation></ref><ref id="B11"><mixed-citation xmlns:xlink="http://www.w3.org/1999/xlink" xlink:type="simple"><person-group><name name-style="western"><surname>Caleb</surname><given-names>JTD</given-names></name></person-group> (<year>2016</year>) <article-title>New data on the jumping spiders (<tp:taxon-name><tp:taxon-name-part taxon-name-part-type="order">Araneae</tp:taxon-name-part></tp:taxon-name>, <tp:taxon-name><tp:taxon-name-part taxon-name-part-type="family">Salticidae</tp:taxon-name-part></tp:taxon-name>) from India.</article-title><source><tp:taxon-name><tp:taxon-name-part taxon-name-part-type="phylum">Arthropoda</tp:taxon-name-part></tp:taxon-name> Selecta</source><volume>25</volume>: <fpage>271</fpage>–<lpage>277</lpage>.</mixed-citation></ref></ref-list></tp:taxon-treatment>
