# Supplementary material for: Multilocus genetic and morphological phylogenetic analysis reveals a radiation of shiny South Asian jumping spiders (Araneae, Salticidae)
Source: Zookeys. 2019 Jan 16;839:1–81. doi: 10.3897/zookeys.839.28312 (PMC6482596; doi:10.3897/zookeys.839.28312)
Supplement: XML Treatment for Phintella argentea [file zookeys.839.28312-treatment14.xml]

<!DOCTYPE tp:taxon-treatment
  PUBLIC "-//TaxonX//DTD Taxonomic Treatment Publishing DTD v0 20100105//EN" "tax-treatment-NSO.dtd">
<tp:taxon-treatment xmlns:tp="http://www.plazi.org/taxpub"><tp:treatment-meta><kwd-group><label>Taxon classification</label><kwd><named-content xmlns:xlink="http://www.w3.org/1999/xlink" content-type="kingdom">Animalia</named-content></kwd><kwd><named-content xmlns:xlink="http://www.w3.org/1999/xlink" content-type="order">Araneae</named-content></kwd><kwd><named-content xmlns:xlink="http://www.w3.org/1999/xlink" content-type="family">Salticidae</named-content></kwd></kwd-group><mixed-citation publication-type="journal"><person-group><name><surname>Kanesharatnam</surname><given-names>Nilani</given-names></name><name><surname>P. Benjamin</surname><given-names>Suresh</given-names></name></person-group><article-title>Multilocus genetic and morphological phylogenetic analysis reveals a radiation of shiny South Asian jumping spiders (<tp:taxon-name><tp:taxon-name-part taxon-name-part-type="order">Araneae</tp:taxon-name-part></tp:taxon-name>, <tp:taxon-name><tp:taxon-name-part taxon-name-part-type="family">Salticidae</tp:taxon-name-part></tp:taxon-name>)</article-title><source>Zookeys</source><day>16</day><month>1</month><year>2019</year><volume>839</volume><fpage>1</fpage><lpage>81</lpage><pub-id pub-id-type="doi">10.3897/zookeys.839.28312</pub-id></mixed-citation></tp:treatment-meta><tp:nomenclature><tp:taxon-name>
                  <tp:taxon-name-part taxon-name-part-type="genus" reg="Phintella">Phintella</tp:taxon-name-part>
                  <tp:taxon-name-part taxon-name-part-type="species" reg="argentea">argentea</tp:taxon-name-part>
                  <object-id xmlns:xlink="http://www.w3.org/1999/xlink" content-type="zoobank" xlink:type="simple">http://zoobank.org/F65B2846-F58A-4402-91B2-D1C1B63AAD61</object-id>
                </tp:taxon-name><tp:taxon-status xmlns:xlink="http://www.w3.org/1999/xlink" xlink:type="simple">sp. n.</tp:taxon-status><xref ref-type="fig" rid="F27">Figs 27A–F</xref><xref ref-type="fig" rid="F28">, 28A–E</xref><xref ref-type="fig" rid="F29">, 29A–D</xref><xref ref-type="fig" rid="F30">, 30A–E</xref></tp:nomenclature><tp:treatment-sec sec-type="type material" id="SECID0E61BM"><title>Type material.</title><p><bold>Holotype</bold> ♂ (IFS_SAL_085): Sri Lanka, Central Province, Nuwara Eliya District, Agarapatana, Bopattalawa <abbrev xmlns:xlink="http://www.w3.org/1999/xlink" xlink:title="Forest reserve" id="ABBRID0EH2BM" xlink:type="simple">FR</abbrev>, 1665 m, <named-content xmlns:xlink="http://www.w3.org/1999/xlink" content-type="dwc:verbatimCoordinates" xlink:type="simple"><named-content content-type="geo-json" specific-use="{&#34;type&#34;:&#34;Point&#34;,&#34;coordinates&#34;:[80.677778,6.843333]}" id="NCID0EO2BM" xlink:type="simple">06°50'36"N, 80°40'40"E</named-content></named-content>, hand collection, 18–21-II-2007, leg. SP Benjamin and Z Jaleel. <bold>Paratype.</bold> ♀ (IFS_SAL_086): same locality and collection data as in holotype.</p></tp:treatment-sec><tp:treatment-sec sec-type="material" id="SECID0EV2BM"><title>Other material examined.</title><p>2♀ (IFS_SAL_087-088), Sri Lanka, Central Province, Nuwara Eliya District, Agarapatana, Bopattalawa <abbrev xmlns:xlink="http://www.w3.org/1999/xlink" xlink:title="Forest reserve" id="ABBRID0E22BM" xlink:type="simple">FR</abbrev>, 1665 m, <named-content xmlns:xlink="http://www.w3.org/1999/xlink" content-type="dwc:verbatimCoordinates" xlink:type="simple"><named-content content-type="geo-json" specific-use="{&#34;type&#34;:&#34;Point&#34;,&#34;coordinates&#34;:[80.677778,6.843333]}" id="NCID0EC3BM" xlink:type="simple">06°50'36"N, 80°40'40"E</named-content></named-content>, hand collection, 18–21-II-2007, leg. SP Benjamin and Z Jaleel. 1♀, 1♂ (IFS_SAL_191-192), same locality and collection data. 1♀ (IFS_SAL_452), Kandy District, Deltoa, Loolcondera <abbrev xmlns:xlink="http://www.w3.org/1999/xlink" xlink:title="Forest reserve" id="ABBRID0EH3BM" xlink:type="simple">FR</abbrev>, 1480 m, <named-content xmlns:xlink="http://www.w3.org/1999/xlink" content-type="dwc:verbatimCoordinates" xlink:type="simple"><named-content content-type="geo-json" specific-use="{&#34;type&#34;:&#34;Point&#34;,&#34;coordinates&#34;:[80.698056,7.145833]}" id="NCID0EO3BM" xlink:type="simple">07°08'45"N, 80°41'53"E</named-content></named-content>, hand collection, 11-V-2010, leg. S Batuwita, N Athukorala. 1♂, ♀ (IFS_SAL_857-858), same locality and collection data, 22-VI-2016, leg. I Sandunika. 2♀ (IFS_SAL_457-458), Nuwara Eliya District, Horton plains NP, 2141 m, <named-content xmlns:xlink="http://www.w3.org/1999/xlink" content-type="dwc:verbatimCoordinates" xlink:type="simple"><named-content content-type="geo-json" specific-use="{&#34;type&#34;:&#34;Point&#34;,&#34;coordinates&#34;:[80.814167,6.798333]}" id="NCID0EW3BM" xlink:type="simple">06°47'54"N, 80°48'51"E</named-content></named-content>, hand collection, 20–21-II-2007, leg. SP Benjamin and Z Jaleel. 2♂ (IFS_SAL _893-894), Upcot, 1850 m, <named-content xmlns:xlink="http://www.w3.org/1999/xlink" content-type="dwc:verbatimCoordinates" xlink:type="simple"><named-content content-type="geo-json" specific-use="{&#34;type&#34;:&#34;Point&#34;,&#34;coordinates&#34;:[80.600000,6.766667]}" id="NCID0E53BM" xlink:type="simple">06°46’N, 80°36’E</named-content></named-content>, beating, 03-X-2016, leg. K Nilani and I Sandunika.</p></tp:treatment-sec><tp:treatment-sec sec-type="etymology" id="SECID0ED4BM"><title>Etymology.</title><p>This species name a noun in apposition, is derived from the Latin <italic>argenteus</italic>, and refers to the presence of characteristic silvery markings on the prosoma and abdomen of spiders of this species.</p></tp:treatment-sec><tp:treatment-sec sec-type="diagnosis" id="SECID0EL4BM"><title>Diagnosis.</title><p>The species is closely related to <italic><tp:taxon-name><tp:taxon-name-part taxon-name-part-type="genus" reg="Phintella">Phintella</tp:taxon-name-part><tp:taxon-name-part taxon-name-part-type="species" reg="accentifera">accentifera</tp:taxon-name-part></tp:taxon-name></italic> (Simon, 1901), <italic><tp:taxon-name><tp:taxon-name-part taxon-name-part-type="genus" reg="Phintella">P.</tp:taxon-name-part><tp:taxon-name-part taxon-name-part-type="species" reg="aequipeiformis">aequipeiformis</tp:taxon-name-part></tp:taxon-name></italic> Zabka, 1985, <italic><tp:taxon-name><tp:taxon-name-part taxon-name-part-type="genus" reg="Proszynskia">P.</tp:taxon-name-part><tp:taxon-name-part taxon-name-part-type="species" reg="suavis">suavis</tp:taxon-name-part></tp:taxon-name></italic> (Simon, 1885) and <italic><tp:taxon-name><tp:taxon-name-part taxon-name-part-type="genus" reg="Phintella">P.</tp:taxon-name-part><tp:taxon-name-part taxon-name-part-type="species" reg="vittata">vittata</tp:taxon-name-part></tp:taxon-name></italic> (C. L. Koch, 1846) in palpal morphology. However, it is distinguishable from them by the markings of dorsal abdomen in both sexes (Fig. <xref ref-type="fig" rid="F27">27A–F</xref>), more elongated <abbrev xmlns:xlink="http://www.w3.org/1999/xlink" xlink:title="apical lobe of tegulum" id="ABBRID0EB6BM" xlink:type="simple">ALT</abbrev> and <abbrev xmlns:xlink="http://www.w3.org/1999/xlink" xlink:title="lamellar process" id="ABBRID0EF6BM" xlink:type="simple">LP</abbrev> (Figs <xref ref-type="fig" rid="F28">28C–E</xref>, <xref ref-type="fig" rid="F30">30B, C</xref>) in males and much longer copulatory ducts that diverge above spermathecae and deep recurved <abbrev xmlns:xlink="http://www.w3.org/1999/xlink" xlink:title="scapum" id="ABBRID0ER6BM" xlink:type="simple">SC</abbrev> border in females (Figs <xref ref-type="fig" rid="F29">29C, D</xref>, <xref ref-type="fig" rid="F30">30D, E</xref>).</p></tp:treatment-sec><tp:treatment-sec sec-type="description" id="SECID0E46BM"><title>Description.</title><p>Male. In life, rounded prosoma covered with black shiny scales. Transverse silvery marking on the middle of the eye field (Fig. <xref ref-type="fig" rid="F27">27A, B, E, F</xref>). Ocular region slightly elevated. Clypeus enclosed with silvery black glistening setae (Fig. <xref ref-type="fig" rid="F27">27B, F</xref>). <abbrev xmlns:xlink="http://www.w3.org/1999/xlink" xlink:title="anterior median eyes" id="ABBRID0ELACM" xlink:type="simple">AME</abbrev> surrounded with silvery scales. Chelicerae glossy black, blackish brown fangs. Transverse large diamond-shaped silvery blotch behind eye field (Fig. <xref ref-type="fig" rid="F27">27A, E</xref>). Rounded sternum, blackish grey, rounded furrow at the middle in preserved specimens (Fig. <xref ref-type="fig" rid="F28">28B</xref>). Silvery patches on each lateral sides of prosoma (Figs <xref ref-type="fig" rid="F27">27A, E, F</xref>). Posterior margin of prosoma steeper, slightly truncated at the middle. Glossy brownish black legs with greyish yellow banding pattern, leg I somewhat robust.</p><p>Abdomen slightly narrower than prosoma, tapering posteriorly. Glossy black dorsum decorated with silvery band at the anterior margin, silvery blotches at the middle and lateral sides and golden yellow mark near spinnerets at the posterior end (Fig. <xref ref-type="fig" rid="F27">27A, B, E, F</xref>). Ventrum blackish grey, greyish yellow parallel dotted lines from epigastric furrow to spinnerets, in preserved specimens (Fig. <xref ref-type="fig" rid="F28">28B</xref>). Spinnerets shiny black.</p><p>Brownish black and strongly sclerotised palp. Short cymbium, narrow distal region. Embolus short, somewhat stout, immovable above the apical portion of tegulum, extending beyond the level of the distal end of tegulum (Figs <xref ref-type="fig" rid="F28">28D</xref>, <xref ref-type="fig" rid="F30">30B</xref>). Comparably narrower, longer apical portion of tegulum (Figs <xref ref-type="fig" rid="F28">28D, E</xref>, <xref ref-type="fig" rid="F30">30B, C</xref>). Large, conspicuous, triangular flap on side of embolus (Figs <xref ref-type="fig" rid="F28">28D, E</xref>, <xref ref-type="fig" rid="F30">30B</xref>). Bulbus tapering, sperm duct comparably broader at distal end of tegulum, narrower at the apical portion of tegulum. Small hump at retrolateral portion of bulbus (Figs <xref ref-type="fig" rid="F28">28C, D</xref>, <xref ref-type="fig" rid="F30">30B, C</xref>). Proximal lobe of tegulum with well-developed posterior lobe at the prolateral portion. Palpal tibia short, dorsally bent <abbrev xmlns:xlink="http://www.w3.org/1999/xlink" xlink:title="retrolateral tibial apophysis" id="ABBRID0EHCCM" xlink:type="simple">RTA</abbrev> (Figs <xref ref-type="fig" rid="F28">28D, E</xref>, <xref ref-type="fig" rid="F30">30B, C</xref>).</p><p><bold>Measurements.</bold><abbrev xmlns:xlink="http://www.w3.org/1999/xlink" xlink:title="total length" id="ABBRID0EXCCM" xlink:type="simple">TL</abbrev> 4.65, <abbrev xmlns:xlink="http://www.w3.org/1999/xlink" xlink:title="prosoma length" id="ABBRID0E2CCM" xlink:type="simple">PL</abbrev> 1.90, <abbrev xmlns:xlink="http://www.w3.org/1999/xlink" xlink:title="prosoma width" id="ABBRID0E6CCM" xlink:type="simple">PW</abbrev> at <abbrev xmlns:xlink="http://www.w3.org/1999/xlink" xlink:title="posterior lateral eyes" id="ABBRID0EDDCM" xlink:type="simple">PLE</abbrev> 1.50, <abbrev xmlns:xlink="http://www.w3.org/1999/xlink" xlink:title="abdominal length" id="ABBRID0EHDCM" xlink:type="simple">AL</abbrev> 2.2, <abbrev xmlns:xlink="http://www.w3.org/1999/xlink" xlink:title="abdominal width" id="ABBRID0ELDCM" xlink:type="simple">AW</abbrev> 1.5. Eye field: diameter of <abbrev xmlns:xlink="http://www.w3.org/1999/xlink" xlink:title="anterior median eyes" id="ABBRID0EPDCM" xlink:type="simple">AME</abbrev> 0.40, <abbrev xmlns:xlink="http://www.w3.org/1999/xlink" xlink:title="posterior lateral eyes" id="ABBRID0ETDCM" xlink:type="simple">PLE</abbrev> 0.1, <abbrev xmlns:xlink="http://www.w3.org/1999/xlink" xlink:title="anterior lateral eyes" id="ABBRID0EXDCM" xlink:type="simple">ALE</abbrev> 0.22, <abbrev xmlns:xlink="http://www.w3.org/1999/xlink" xlink:title="posterior median eyes" id="ABBRID0E2DCM" xlink:type="simple">PME</abbrev> 0.01, <abbrev xmlns:xlink="http://www.w3.org/1999/xlink" xlink:title="posterior median eyes" id="ABBRID0E6DCM" xlink:type="simple">PME</abbrev>-<abbrev xmlns:xlink="http://www.w3.org/1999/xlink" xlink:title="posterior median eyes" id="ABBRID0EDECM" xlink:type="simple">PME</abbrev> 1.24, <abbrev xmlns:xlink="http://www.w3.org/1999/xlink" xlink:title="posterior lateral eyes" id="ABBRID0EHECM" xlink:type="simple">PLE</abbrev>-<abbrev xmlns:xlink="http://www.w3.org/1999/xlink" xlink:title="posterior lateral eyes" id="ABBRID0ELECM" xlink:type="simple">PLE</abbrev> 1.08, <abbrev xmlns:xlink="http://www.w3.org/1999/xlink" xlink:title="anterior lateral eyes" id="ABBRID0EPECM" xlink:type="simple">ALE</abbrev>-<abbrev xmlns:xlink="http://www.w3.org/1999/xlink" xlink:title="posterior median eyes" id="ABBRID0ETECM" xlink:type="simple">PME</abbrev> 0.32, <abbrev xmlns:xlink="http://www.w3.org/1999/xlink" xlink:title="anterior lateral eyes" id="ABBRID0EXECM" xlink:type="simple">ALE</abbrev>-<abbrev xmlns:xlink="http://www.w3.org/1999/xlink" xlink:title="posterior lateral eyes" id="ABBRID0E2ECM" xlink:type="simple">PLE</abbrev> 0.62. Leg I: <abbrev xmlns:xlink="http://www.w3.org/1999/xlink" xlink:title="trochanter" id="ABBRID0E6ECM" xlink:type="simple">TR</abbrev> 0.30, FM 1.46, <abbrev xmlns:xlink="http://www.w3.org/1999/xlink" xlink:title="patella" id="ABBRID0EDFCM" xlink:type="simple">PT</abbrev> 0.97, <abbrev xmlns:xlink="http://www.w3.org/1999/xlink" xlink:title="tibia" id="ABBRID0EHFCM" xlink:type="simple">TB</abbrev> 1.32, <abbrev xmlns:xlink="http://www.w3.org/1999/xlink" xlink:title="metatarsus" id="ABBRID0ELFCM" xlink:type="simple">MT</abbrev> 1.08, <abbrev xmlns:xlink="http://www.w3.org/1999/xlink" xlink:title="tarsus" id="ABBRID0EPFCM" xlink:type="simple">TA</abbrev> 0.51; Leg II: <abbrev xmlns:xlink="http://www.w3.org/1999/xlink" xlink:title="trochanter" id="ABBRID0ETFCM" xlink:type="simple">TR</abbrev> 0.27, FM 1.16, <abbrev xmlns:xlink="http://www.w3.org/1999/xlink" xlink:title="patella" id="ABBRID0EXFCM" xlink:type="simple">PT</abbrev> 0.54, <abbrev xmlns:xlink="http://www.w3.org/1999/xlink" xlink:title="tibia" id="ABBRID0E2FCM" xlink:type="simple">TB</abbrev> 0.84, <abbrev xmlns:xlink="http://www.w3.org/1999/xlink" xlink:title="metatarsus" id="ABBRID0E6FCM" xlink:type="simple">MT</abbrev> 0.70, <abbrev xmlns:xlink="http://www.w3.org/1999/xlink" xlink:title="tarsus" id="ABBRID0EDGCM" xlink:type="simple">TA</abbrev> 0.46; Leg III: <abbrev xmlns:xlink="http://www.w3.org/1999/xlink" xlink:title="trochanter" id="ABBRID0EHGCM" xlink:type="simple">TR</abbrev> 0.24, FM 1.24, <abbrev xmlns:xlink="http://www.w3.org/1999/xlink" xlink:title="patella" id="ABBRID0ELGCM" xlink:type="simple">PT</abbrev> 0.51, <abbrev xmlns:xlink="http://www.w3.org/1999/xlink" xlink:title="tibia" id="ABBRID0EPGCM" xlink:type="simple">TB</abbrev> 0.94, <abbrev xmlns:xlink="http://www.w3.org/1999/xlink" xlink:title="metatarsus" id="ABBRID0ETGCM" xlink:type="simple">MT</abbrev> 0.97, <abbrev xmlns:xlink="http://www.w3.org/1999/xlink" xlink:title="tarsus" id="ABBRID0EXGCM" xlink:type="simple">TA</abbrev> 0.46; Leg IV: <abbrev xmlns:xlink="http://www.w3.org/1999/xlink" xlink:title="trochanter" id="ABBRID0E2GCM" xlink:type="simple">TR</abbrev> 0.27, FM 1.22, <abbrev xmlns:xlink="http://www.w3.org/1999/xlink" xlink:title="patella" id="ABBRID0E6GCM" xlink:type="simple">PT</abbrev> 0.54, <abbrev xmlns:xlink="http://www.w3.org/1999/xlink" xlink:title="tibia" id="ABBRID0EDHCM" xlink:type="simple">TB</abbrev> 1.05, <abbrev xmlns:xlink="http://www.w3.org/1999/xlink" xlink:title="metatarsus" id="ABBRID0EHHCM" xlink:type="simple">MT</abbrev> 1.16, <abbrev xmlns:xlink="http://www.w3.org/1999/xlink" xlink:title="tarsus" id="ABBRID0ELHCM" xlink:type="simple">TA</abbrev> 0.46.</p><p><bold>Female.</bold> Similar to male except greyish yellow legs, leg I not robust, broader abdomen than prosoma, covered with golden yellow gleaming scales, dorsal pattern of abdomen as in Fig. <xref ref-type="fig" rid="F27">27C</xref>, Ventrum pale yellow, dark green medians, lateral blotches in preserved specimens, pale yellow palp (Fig. <xref ref-type="fig" rid="F29">29B</xref>).</p><p>Epigynum moderately sclerotised, fully developed scapum extending beyond the line of epigastric furrow (Figs <xref ref-type="fig" rid="F29">29C, D</xref>, <xref ref-type="fig" rid="F30">30D–E</xref>). <abbrev xmlns:xlink="http://www.w3.org/1999/xlink" xlink:title="copulatory opening" id="ABBRID0EFICM" xlink:type="simple">CO</abbrev> clearly distinguishable, located inside of strongly sclerotised hood-like structure at the anterior margin. Rounded spermathecae, thick walled (Figs <xref ref-type="fig" rid="F30">30D, E</xref>, <xref ref-type="fig" rid="F32">32D</xref>). Copulatory canals comparably longer. <abbrev xmlns:xlink="http://www.w3.org/1999/xlink" xlink:title="fertilisation ducts" id="ABBRID0ERICM" xlink:type="simple">FD</abbrev> lanceolate, originating from the anterior wall of receptacles (Fig. <xref ref-type="fig" rid="F30">30E</xref>).</p><p><bold>Measurements.</bold><abbrev xmlns:xlink="http://www.w3.org/1999/xlink" xlink:title="total length" id="ABBRID0E4ICM" xlink:type="simple">TL</abbrev> 4.80, <abbrev xmlns:xlink="http://www.w3.org/1999/xlink" xlink:title="prosoma length" id="ABBRID0EBJCM" xlink:type="simple">PL</abbrev> 2.00, <abbrev xmlns:xlink="http://www.w3.org/1999/xlink" xlink:title="prosoma width" id="ABBRID0EFJCM" xlink:type="simple">PW</abbrev> at <abbrev xmlns:xlink="http://www.w3.org/1999/xlink" xlink:title="posterior lateral eyes" id="ABBRID0EJJCM" xlink:type="simple">PLE</abbrev> 1.45, <abbrev xmlns:xlink="http://www.w3.org/1999/xlink" xlink:title="abdominal length" id="ABBRID0ENJCM" xlink:type="simple">AL</abbrev> 2.65, <abbrev xmlns:xlink="http://www.w3.org/1999/xlink" xlink:title="abdominal width" id="ABBRID0ERJCM" xlink:type="simple">AW</abbrev> 1.75. Eye field: diameter of <abbrev xmlns:xlink="http://www.w3.org/1999/xlink" xlink:title="anterior median eyes" id="ABBRID0EVJCM" xlink:type="simple">AME</abbrev> 0.40, <abbrev xmlns:xlink="http://www.w3.org/1999/xlink" xlink:title="posterior lateral eyes" id="ABBRID0EZJCM" xlink:type="simple">PLE</abbrev> 1.34, <abbrev xmlns:xlink="http://www.w3.org/1999/xlink" xlink:title="anterior lateral eyes" id="ABBRID0E4JCM" xlink:type="simple">ALE</abbrev> 0.27, <abbrev xmlns:xlink="http://www.w3.org/1999/xlink" xlink:title="posterior median eyes" id="ABBRID0EBKCM" xlink:type="simple">PME</abbrev> 0.01, <abbrev xmlns:xlink="http://www.w3.org/1999/xlink" xlink:title="posterior median eyes" id="ABBRID0EFKCM" xlink:type="simple">PME</abbrev>-<abbrev xmlns:xlink="http://www.w3.org/1999/xlink" xlink:title="posterior median eyes" id="ABBRID0EJKCM" xlink:type="simple">PME</abbrev> 1.19, <abbrev xmlns:xlink="http://www.w3.org/1999/xlink" xlink:title="posterior lateral eyes" id="ABBRID0ENKCM" xlink:type="simple">PLE</abbrev>-<abbrev xmlns:xlink="http://www.w3.org/1999/xlink" xlink:title="posterior lateral eyes" id="ABBRID0ERKCM" xlink:type="simple">PLE</abbrev> 1.11, <abbrev xmlns:xlink="http://www.w3.org/1999/xlink" xlink:title="anterior lateral eyes" id="ABBRID0EVKCM" xlink:type="simple">ALE</abbrev>-<abbrev xmlns:xlink="http://www.w3.org/1999/xlink" xlink:title="posterior median eyes" id="ABBRID0EZKCM" xlink:type="simple">PME</abbrev> 0.35, <abbrev xmlns:xlink="http://www.w3.org/1999/xlink" xlink:title="anterior lateral eyes" id="ABBRID0E4KCM" xlink:type="simple">ALE</abbrev>-<abbrev xmlns:xlink="http://www.w3.org/1999/xlink" xlink:title="posterior lateral eyes" id="ABBRID0EBLCM" xlink:type="simple">PLE</abbrev> 0.62. Leg I: <abbrev xmlns:xlink="http://www.w3.org/1999/xlink" xlink:title="trochanter" id="ABBRID0EFLCM" xlink:type="simple">TR</abbrev> 0.24, FM 1.32, <abbrev xmlns:xlink="http://www.w3.org/1999/xlink" xlink:title="patella" id="ABBRID0EJLCM" xlink:type="simple">PT</abbrev> 0.86, <abbrev xmlns:xlink="http://www.w3.org/1999/xlink" xlink:title="tibia" id="ABBRID0ENLCM" xlink:type="simple">TB</abbrev> 1.27, <abbrev xmlns:xlink="http://www.w3.org/1999/xlink" xlink:title="metatarsus" id="ABBRID0ERLCM" xlink:type="simple">MT</abbrev> 0.97, <abbrev xmlns:xlink="http://www.w3.org/1999/xlink" xlink:title="tarsus" id="ABBRID0EVLCM" xlink:type="simple">TA</abbrev> 0.43; Leg II: <abbrev xmlns:xlink="http://www.w3.org/1999/xlink" xlink:title="trochanter" id="ABBRID0EZLCM" xlink:type="simple">TR</abbrev> 0.24, FM 1.16, <abbrev xmlns:xlink="http://www.w3.org/1999/xlink" xlink:title="patella" id="ABBRID0E4LCM" xlink:type="simple">PT</abbrev> 0.49, <abbrev xmlns:xlink="http://www.w3.org/1999/xlink" xlink:title="tibia" id="ABBRID0EBMCM" xlink:type="simple">TB</abbrev> 0.81, <abbrev xmlns:xlink="http://www.w3.org/1999/xlink" xlink:title="metatarsus" id="ABBRID0EFMCM" xlink:type="simple">MT</abbrev> 0.68, <abbrev xmlns:xlink="http://www.w3.org/1999/xlink" xlink:title="tarsus" id="ABBRID0EJMCM" xlink:type="simple">TA</abbrev> 0.43; Leg III: <abbrev xmlns:xlink="http://www.w3.org/1999/xlink" xlink:title="trochanter" id="ABBRID0ENMCM" xlink:type="simple">TR</abbrev> 0.24, FM 1.16, <abbrev xmlns:xlink="http://www.w3.org/1999/xlink" xlink:title="patella" id="ABBRID0ERMCM" xlink:type="simple">PT</abbrev> 0.46, <abbrev xmlns:xlink="http://www.w3.org/1999/xlink" xlink:title="tibia" id="ABBRID0EVMCM" xlink:type="simple">TB</abbrev> 0.92, <abbrev xmlns:xlink="http://www.w3.org/1999/xlink" xlink:title="metatarsus" id="ABBRID0EZMCM" xlink:type="simple">MT</abbrev> 0.94, <abbrev xmlns:xlink="http://www.w3.org/1999/xlink" xlink:title="tarsus" id="ABBRID0E4MCM" xlink:type="simple">TA</abbrev> 0.46; Leg IV: <abbrev xmlns:xlink="http://www.w3.org/1999/xlink" xlink:title="trochanter" id="ABBRID0EBNCM" xlink:type="simple">TR</abbrev> 0.24, FM 1.16, <abbrev xmlns:xlink="http://www.w3.org/1999/xlink" xlink:title="patella" id="ABBRID0EFNCM" xlink:type="simple">PT</abbrev> 0.54, <abbrev xmlns:xlink="http://www.w3.org/1999/xlink" xlink:title="tibia" id="ABBRID0EJNCM" xlink:type="simple">TB</abbrev> 1.03, <abbrev xmlns:xlink="http://www.w3.org/1999/xlink" xlink:title="metatarsus" id="ABBRID0ENNCM" xlink:type="simple">MT</abbrev> 1.11, <abbrev xmlns:xlink="http://www.w3.org/1999/xlink" xlink:title="tarsus" id="ABBRID0ERNCM" xlink:type="simple">TA</abbrev> 0.46.</p><fig id="F27" position="float" orientation="portrait"><label>Figure 27.</label><caption><p><italic><tp:taxon-name><tp:taxon-name-part taxon-name-part-type="genus" reg="Phintella">Phintella</tp:taxon-name-part><tp:taxon-name-part taxon-name-part-type="species" reg="argentea">argentea</tp:taxon-name-part></tp:taxon-name></italic><bold>A, B</bold> Male from Loolecondera estate <bold>C–D</bold> Female from Loolecondera estate <bold>E–F</bold> Male from Hakgala <abbrev xmlns:xlink="http://www.w3.org/1999/xlink" xlink:title="Strict Nature Reserve" id="ABBRID0EOOCM" xlink:type="simple">SNR</abbrev>.</p></caption><graphic xmlns:xlink="http://www.w3.org/1999/xlink" xlink:href="zookeys-839-001-g027.jpg" position="float" orientation="portrait" xlink:type="simple" id="oo_294325.jpg"/></fig><fig id="F28" position="float" orientation="portrait"><label>Figure 28.</label><caption><p><italic><tp:taxon-name><tp:taxon-name-part taxon-name-part-type="genus" reg="Phintella">Phintella</tp:taxon-name-part><tp:taxon-name-part taxon-name-part-type="species" reg="argentea">argentea</tp:taxon-name-part></tp:taxon-name></italic><bold>A, B</bold> Male habitus <bold>A</bold> dorsal view <bold>B</bold> ventral view <bold>C–E</bold> Male palp <bold>C</bold> prolateral view <bold>D</bold> ventral view <bold>E</bold> retrolateral view. Scale bars: 1 mm (<bold>A, B</bold>), 0.2 mm (<bold>C–E</bold>).</p></caption><graphic xmlns:xlink="http://www.w3.org/1999/xlink" xlink:href="zookeys-839-001-g028.jpg" position="float" orientation="portrait" xlink:type="simple" id="oo_294326.jpg"/></fig><fig id="F29" position="float" orientation="portrait"><label>Figure 29.</label><caption><p><italic><tp:taxon-name><tp:taxon-name-part taxon-name-part-type="genus" reg="Phintella">Phintella</tp:taxon-name-part><tp:taxon-name-part taxon-name-part-type="species" reg="argentea">argentea</tp:taxon-name-part></tp:taxon-name></italic> (<bold>A–D</bold>) <bold>A, B</bold> Female habitus <bold>A</bold> dorsal view <bold>B</bold> ventral view <bold>C, D</bold> Epigynum <bold>C</bold> ventral view <bold>D</bold> dorsal view; <italic><tp:taxon-name><tp:taxon-name-part taxon-name-part-type="genus" reg="Phintella">Phintella</tp:taxon-name-part><tp:taxon-name-part taxon-name-part-type="species" reg="vittata">vittata</tp:taxon-name-part></tp:taxon-name></italic> (<bold>E–H</bold>) <bold>E–F</bold> Female habitus <bold>E</bold> dorsal view <bold>F</bold> ventral view <bold>G–H</bold> Epigynum <bold>G</bold> ventral view <bold>H</bold> dorsal view. Scale bars: 1 mm (<bold>A–B, E–F</bold>), 0.1 mm (<bold>C–D, G–H</bold>).</p></caption><graphic xmlns:xlink="http://www.w3.org/1999/xlink" xlink:href="zookeys-839-001-g029.jpg" position="float" orientation="portrait" xlink:type="simple" id="oo_294327.jpg"/></fig><fig id="F30" position="float" orientation="portrait"><label>Figure 30.</label><caption><p><italic><tp:taxon-name><tp:taxon-name-part taxon-name-part-type="genus" reg="Phintella">Phintella</tp:taxon-name-part><tp:taxon-name-part taxon-name-part-type="species" reg="argentea">argentea</tp:taxon-name-part></tp:taxon-name></italic><bold>A–C</bold> Male palp <bold>A</bold> prolateral view <bold>B</bold> ventral view <bold>C</bold> retrolateral view <bold>D</bold> Epigynum, ventral view <bold>E</bold> Vulva, dorsal view. Abbreviations: <abbrev xmlns:xlink="http://www.w3.org/1999/xlink" xlink:title="anterior epigynal border" id="ABBRID0EDTCM" xlink:type="simple">AEB</abbrev> = anterior epigynal border; <abbrev xmlns:xlink="http://www.w3.org/1999/xlink" xlink:title="apical lobe of tegulum" id="ABBRID0EHTCM" xlink:type="simple">ALT</abbrev> = apical lobe of tegulum; <abbrev xmlns:xlink="http://www.w3.org/1999/xlink" xlink:title="copulatory ducts" id="ABBRID0ELTCM" xlink:type="simple">CD</abbrev> = copulatory ducts; E = embolus; <abbrev xmlns:xlink="http://www.w3.org/1999/xlink" xlink:title="fertilisation ducts" id="ABBRID0EPTCM" xlink:type="simple">FD</abbrev> = fertilisation ducts; <abbrev xmlns:xlink="http://www.w3.org/1999/xlink" xlink:title="lamellar process" id="ABBRID0ETTCM" xlink:type="simple">LP</abbrev> = lamellar process; <abbrev xmlns:xlink="http://www.w3.org/1999/xlink" xlink:title="proximal lobe of tegulum" id="ABBRID0EXTCM" xlink:type="simple">PLT</abbrev> = proximal lobe of tegulum; <abbrev xmlns:xlink="http://www.w3.org/1999/xlink" xlink:title="retrolateral tibial apophysis" id="ABBRID0E2TCM" xlink:type="simple">RTA</abbrev> = retrolateral tibial apophysis; S = spermatheca; T = tegulum; <abbrev xmlns:xlink="http://www.w3.org/1999/xlink" xlink:title="tegular bump" id="ABBRID0E6TCM" xlink:type="simple">TEB</abbrev> = tegular bump. Scale bars: 0.2 mm (<bold>A–C</bold>), 0.1 mm (<bold>D–E</bold>).</p></caption><graphic xmlns:xlink="http://www.w3.org/1999/xlink" xlink:href="zookeys-839-001-g030.jpg" position="float" orientation="portrait" xlink:type="simple" id="oo_294328.jpg"/></fig></tp:treatment-sec><tp:treatment-sec><!--Section generated to contain objects referenced in tp:taxon-treatment.--><fig id="F32" position="float" orientation="portrait"><label>Figure 32.</label><caption><p><italic><tp:taxon-name><tp:taxon-name-part taxon-name-part-type="genus" reg="Phintella">Phintella</tp:taxon-name-part><tp:taxon-name-part taxon-name-part-type="species" reg="jaleeli">jaleeli</tp:taxon-name-part></tp:taxon-name></italic><bold>A, B</bold> Female habitus <bold>A</bold> dorsal view <bold>B</bold> ventral view <bold>C</bold> Epigynum, ventral view <bold>D</bold> Vulva, dorsal view. Scale bars: 2 mm (<bold>A, B</bold>), 0.1 mm (<bold>C–D</bold>).</p></caption><graphic xmlns:xlink="http://www.w3.org/1999/xlink" xlink:href="zookeys-839-001-g032.jpg" position="float" orientation="portrait" xlink:type="simple" id="oo_294330.jpg"/></fig></tp:treatment-sec></tp:taxon-treatment>
