# Supplementary material for: Multilocus genetic and morphological phylogenetic analysis reveals a radiation of shiny South Asian jumping spiders (Araneae, Salticidae)
Source: Zookeys. 2019 Jan 16;839:1–81. doi: 10.3897/zookeys.839.28312 (PMC6482596; doi:10.3897/zookeys.839.28312)
Supplement: XML Treatment for Phintella jaleeli [file zookeys.839.28312-treatment15.xml]

<!DOCTYPE tp:taxon-treatment
  PUBLIC "-//TaxonX//DTD Taxonomic Treatment Publishing DTD v0 20100105//EN" "tax-treatment-NSO.dtd">
<tp:taxon-treatment xmlns:tp="http://www.plazi.org/taxpub"><tp:treatment-meta><kwd-group><label>Taxon classification</label><kwd><named-content xmlns:xlink="http://www.w3.org/1999/xlink" content-type="kingdom">Animalia</named-content></kwd><kwd><named-content xmlns:xlink="http://www.w3.org/1999/xlink" content-type="order">Araneae</named-content></kwd><kwd><named-content xmlns:xlink="http://www.w3.org/1999/xlink" content-type="family">Salticidae</named-content></kwd></kwd-group><mixed-citation publication-type="journal"><person-group><name><surname>Kanesharatnam</surname><given-names>Nilani</given-names></name><name><surname>P. Benjamin</surname><given-names>Suresh</given-names></name></person-group><article-title>Multilocus genetic and morphological phylogenetic analysis reveals a radiation of shiny South Asian jumping spiders (<tp:taxon-name><tp:taxon-name-part taxon-name-part-type="order">Araneae</tp:taxon-name-part></tp:taxon-name>, <tp:taxon-name><tp:taxon-name-part taxon-name-part-type="family">Salticidae</tp:taxon-name-part></tp:taxon-name>)</article-title><source>Zookeys</source><day>16</day><month>1</month><year>2019</year><volume>839</volume><fpage>1</fpage><lpage>81</lpage><pub-id pub-id-type="doi">10.3897/zookeys.839.28312</pub-id></mixed-citation></tp:treatment-meta><tp:nomenclature><tp:taxon-name>
                  <tp:taxon-name-part taxon-name-part-type="genus" reg="Phintella">Phintella</tp:taxon-name-part>
                  <tp:taxon-name-part taxon-name-part-type="species" reg="jaleeli">jaleeli</tp:taxon-name-part>
                  <object-id xmlns:xlink="http://www.w3.org/1999/xlink" content-type="zoobank" xlink:type="simple">http://zoobank.org/49F84074-4112-4B4E-9EA7-96B4DFD4805E</object-id>
                </tp:taxon-name><tp:taxon-status xmlns:xlink="http://www.w3.org/1999/xlink" xlink:type="simple">sp. n.</tp:taxon-status><xref ref-type="fig" rid="F23">Figs 23A–D</xref><xref ref-type="fig" rid="F31">, 31A–E</xref><xref ref-type="fig" rid="F32">, 32A–D</xref><xref ref-type="fig" rid="F33">, 33A–F</xref></tp:nomenclature><tp:treatment-sec sec-type="type material" id="SECID0EEWCM"><title>Type material.</title><p><bold>Holotype</bold> ♂ (IFS_SAL_407): Sri Lanka, North Western Province, Kurunagala District, Ethagala <abbrev xmlns:xlink="http://www.w3.org/1999/xlink" xlink:title="Forest reserve" id="ABBRID0EMWCM" xlink:type="simple">FR</abbrev>, 190 m, <named-content xmlns:xlink="http://www.w3.org/1999/xlink" content-type="dwc:verbatimCoordinates" xlink:type="simple"><named-content content-type="geo-json" specific-use="{&#34;type&#34;:&#34;Point&#34;,&#34;coordinates&#34;:[80.372678,7.486453]}" id="NCID0ETWCM" xlink:type="simple">07°29'11.23"N, 80°22'21.64"E</named-content></named-content>, hand collection, 15-VII-2007, leg. Z Jaleel. <bold>Paratype.</bold> ♀ (IFS_SAL_408): Same locality and collection data as in holotype.</p></tp:treatment-sec><tp:treatment-sec sec-type="material" id="SECID0E1WCM"><title>Other material examined.</title><p>2♂ (IFS_SAL_409–410): Same locality and collection data as in type materials. 4♂, 1♀ (IFS_SAL_079–083): Same locality and collection data, 1–28-II-2007. 1♂ (IFS_SAL_164), same locality and collection data, 190 m, <named-content xmlns:xlink="http://www.w3.org/1999/xlink" content-type="dwc:verbatimCoordinates" xlink:type="simple"><named-content content-type="geo-json" specific-use="{&#34;type&#34;:&#34;Point&#34;,&#34;coordinates&#34;:[80.372678,7.486453]}" id="NCID0EDXCM" xlink:type="simple">07°29'11.23"N, 80°22'21.64"E</named-content></named-content>, beating, 08-IV-2015, leg. SP Benjamin et al. 1♂ (IFS_SAL_265), <named-content xmlns:xlink="http://www.w3.org/1999/xlink" content-type="dwc:verbatimCoordinates" xlink:type="simple"><named-content content-type="geo-json" specific-use="{&#34;type&#34;:&#34;Point&#34;,&#34;coordinates&#34;:[80.500000,7.471389]}" id="NCID0ELXCM" xlink:type="simple">07°28'17"N, 80°30"E</named-content></named-content>, 24-XI-2009, same locality and collection data, SP Benjamin and S Batuwita. 1♂ (IFS_SAL_271), same locality and collection data <named-content xmlns:xlink="http://www.w3.org/1999/xlink" content-type="dwc:verbatimCoordinates" xlink:type="simple"><named-content content-type="geo-json" specific-use="{&#34;type&#34;:&#34;Point&#34;,&#34;coordinates&#34;:[80.372678,7.486453]}" id="NCID0ETXCM" xlink:type="simple">07°29'11.23"N, 80°22'21.64"E</named-content></named-content>, beating, 08-IV-2015, N Athukorala. 6♂, 6♀ (IFS_SAL_178–189), Nikaravatiya, hand collection, 1–3-XI-2007, leg. Z Jaleel. 2♀ (IFS_SAL_200–201), same locality and collection data, 11-II-2007. 3♂, 3♀ (IFS_SAL_213–218), same locality and collection data, 21-I-2008. 2♂, 4♀ (IFS_SAL_387–392), same locality and collection data, 1–3-11-2007. 1♂ 4♂, 1♀ (IFS_SAL_790–792), 252 m, <named-content xmlns:xlink="http://www.w3.org/1999/xlink" content-type="dwc:verbatimCoordinates" xlink:type="simple"><named-content content-type="geo-json" specific-use="{&#34;type&#34;:&#34;Point&#34;,&#34;coordinates&#34;:[80.372678,7.486453]}" id="NCID0E2XCM" xlink:type="simple">07°29'11.23"N, 80°22'21.64"E</named-content></named-content>, hand collection, 07-VI-2016, leg. N Athukorala and K Nilani. 1♂ (IFS_SAL_102), Eastern province, Ampara District, Gal Oya NP, 80 m, <named-content xmlns:xlink="http://www.w3.org/1999/xlink" content-type="dwc:verbatimCoordinates" xlink:type="simple"><named-content content-type="geo-json" specific-use="{&#34;type&#34;:&#34;Point&#34;,&#34;coordinates&#34;:[81.532222,7.222778]}" id="NCID0EDYCM" xlink:type="simple">07°13'22"N, 81°31'56"E</named-content></named-content>, 10-II-2010, leg. SP Benjamin and S Batuwita. 1♂ (IFS_SAL_262), Central province, Matale District, IFS Arboretum, 180 m, <named-content xmlns:xlink="http://www.w3.org/1999/xlink" content-type="dwc:verbatimCoordinates" xlink:type="simple"><named-content content-type="geo-json" specific-use="{&#34;type&#34;:&#34;Point&#34;,&#34;coordinates&#34;:[80.674444,7.859444]}" id="NCID0ELYCM" xlink:type="simple">07°51'34"N, 80°40'28"E</named-content></named-content>, litter, 19-VI-2014, N Athukorala et al. 2♂, 1♀ (IFS_SAL_438–440), same locality, 188 m, <named-content xmlns:xlink="http://www.w3.org/1999/xlink" content-type="dwc:verbatimCoordinates" xlink:type="simple"><named-content content-type="geo-json" specific-use="{&#34;type&#34;:&#34;Point&#34;,&#34;coordinates&#34;:[80.674444,7.859444]}" id="NCID0ETYCM" xlink:type="simple">07°51'34"N, 80°40'28"E</named-content></named-content>, 17-VIII-2012, leg. SP Benjamin et al. 1♀ (IFS_SAL_927): Western Province, Gampaha District, Pilikuttuwa <abbrev xmlns:xlink="http://www.w3.org/1999/xlink" xlink:title="Forest reserve" id="ABBRID0EYYCM" xlink:type="simple">FR</abbrev>, 69 m, <named-content xmlns:xlink="http://www.w3.org/1999/xlink" content-type="dwc:verbatimCoordinates" xlink:type="simple"><named-content content-type="geo-json" specific-use="{&#34;type&#34;:&#34;Point&#34;,&#34;coordinates&#34;:[80.051111,7.064556]}" id="NCID0E6YCM" xlink:type="simple">07°03'52.4"N, 80°03'04"E</named-content></named-content>, beating, 28-IX-2016, leg. K Nilani.</p></tp:treatment-sec><tp:treatment-sec sec-type="etymology" id="SECID0EEZCM"><title>Etymology.</title><p>This name is a patronym for the collector Z Jaleel, who collected many specimens of this species and other spiders described by us here and elsewhere.</p></tp:treatment-sec><tp:treatment-sec sec-type="diagnosis" id="SECID0EJZCM"><title>Diagnosis.</title><p>The species is similar to <italic><tp:taxon-name><tp:taxon-name-part taxon-name-part-type="genus" reg="Phintella">P.</tp:taxon-name-part><tp:taxon-name-part taxon-name-part-type="species" reg="abnormis">abnormis</tp:taxon-name-part></tp:taxon-name></italic> (Bösenberg &amp; Strand, 1906) in copulatory organ morphology; however, it is distinguishable by <abbrev xmlns:xlink="http://www.w3.org/1999/xlink" xlink:title="retrolateral tibial apophysis" id="ABBRID0E1ZCM" xlink:type="simple">RTA</abbrev> with basal minute teeth and absence of <abbrev xmlns:xlink="http://www.w3.org/1999/xlink" xlink:title="lamellar process" id="ABBRID0E5ZCM" xlink:type="simple">LP</abbrev> in males (Figs <xref ref-type="fig" rid="F31">31D–E</xref>, <xref ref-type="fig" rid="F33">33A–C</xref>) and globular spermathecae, very short <abbrev xmlns:xlink="http://www.w3.org/1999/xlink" xlink:title="copulatory ducts" id="ABBRID0EK1CM" xlink:type="simple">CD</abbrev> and absence of <abbrev xmlns:xlink="http://www.w3.org/1999/xlink" xlink:title="scapum" id="ABBRID0EO1CM" xlink:type="simple">SC</abbrev> (Figs <xref ref-type="fig" rid="F32">32D</xref>, <xref ref-type="fig" rid="F33">33D–F</xref>).</p></tp:treatment-sec><tp:treatment-sec sec-type="description" id="SECID0E11CM"><title>Description.</title><p>Male. In life, prosoma blackish brown, somewhat oval, broad in shape, sparsely covered with greyish white hairs (Fig. <xref ref-type="fig" rid="F23">23A</xref>). Clypeus with black scales. Chelicerae glossy black with reddish brown fangs. Oval sternum, yellowish brown in middle, dark green at the periphery, edges reddish brown colour in ethanol preserved specimens (Fig. <xref ref-type="fig" rid="F31">31B</xref>). Posterior margin of prosoma steep, slightly truncated. Leg I greenish yellow, robust, prominent black patches on lateral sides of tibia I, others greenish yellow (Fig. <xref ref-type="fig" rid="F23">23A, B</xref>).</p><p>Abdomen longer and narrower than prosoma, tapering posteriorly. Dorsum densely covered with greyish white hairs in life (Fig. <xref ref-type="fig" rid="F23">23A</xref>), blackish green, pale yellow chevrons in preserved specimens (Fig. <xref ref-type="fig" rid="F31">31A</xref>). Anal tubercle blackish brown, more prominent than in other congeners (Fig. <xref ref-type="fig" rid="F31">31A</xref>). Ventrum blackish green with parallel dot lines from epigastric furrow to spinnerets in preserved specimens, spinnerets greenish yellow (Fig. <xref ref-type="fig" rid="F31">31B</xref>).</p><p>Blackish brown palp. Short cymbium narrows at the distal region. Embolus short and robust immovable on rather broad apical portion of tegulum (Figs <xref ref-type="fig" rid="F31">31D</xref>, <xref ref-type="fig" rid="F33">33A</xref>). Lamellar process absent. Bulbus more elongated than broad. Sperm duct clearly visible at the shoulder of tegulum. Small protuberance at retrolateral portion of bulbus (Figs <xref ref-type="fig" rid="F31">31C, E</xref>, <xref ref-type="fig" rid="F33">33A–C</xref>). Proximal lobe of tegulum with small posterior lobe. Broader base of <abbrev xmlns:xlink="http://www.w3.org/1999/xlink" xlink:title="retrolateral tibial apophysis" id="ABBRID0EQ3CM" xlink:type="simple">RTA</abbrev> with minute teeth, narrower and slightly bent forward at the tip (Figs <xref ref-type="fig" rid="F31">31D–E</xref>, <xref ref-type="fig" rid="F33">33A–C</xref>).</p><p><bold>Measurements.</bold><abbrev xmlns:xlink="http://www.w3.org/1999/xlink" xlink:title="total length" id="ABBRID0EA4CM" xlink:type="simple">TL</abbrev> 3.90, <abbrev xmlns:xlink="http://www.w3.org/1999/xlink" xlink:title="prosoma length" id="ABBRID0EE4CM" xlink:type="simple">PL</abbrev> 1.80, <abbrev xmlns:xlink="http://www.w3.org/1999/xlink" xlink:title="prosoma width" id="ABBRID0EI4CM" xlink:type="simple">PW</abbrev> at <abbrev xmlns:xlink="http://www.w3.org/1999/xlink" xlink:title="posterior lateral eyes" id="ABBRID0EM4CM" xlink:type="simple">PLE</abbrev> 1.45, <abbrev xmlns:xlink="http://www.w3.org/1999/xlink" xlink:title="abdominal length" id="ABBRID0EQ4CM" xlink:type="simple">AL</abbrev> 2.10, <abbrev xmlns:xlink="http://www.w3.org/1999/xlink" xlink:title="abdominal width" id="ABBRID0EU4CM" xlink:type="simple">AW</abbrev> 1.05. Eye field: diameter of <abbrev xmlns:xlink="http://www.w3.org/1999/xlink" xlink:title="anterior median eyes" id="ABBRID0EY4CM" xlink:type="simple">AME</abbrev> 0.51, <abbrev xmlns:xlink="http://www.w3.org/1999/xlink" xlink:title="posterior lateral eyes" id="ABBRID0E34CM" xlink:type="simple">PLE</abbrev> 0.19, <abbrev xmlns:xlink="http://www.w3.org/1999/xlink" xlink:title="anterior lateral eyes" id="ABBRID0EA5CM" xlink:type="simple">ALE</abbrev> 0.22, <abbrev xmlns:xlink="http://www.w3.org/1999/xlink" xlink:title="posterior median eyes" id="ABBRID0EE5CM" xlink:type="simple">PME</abbrev> 0.01, <abbrev xmlns:xlink="http://www.w3.org/1999/xlink" xlink:title="posterior median eyes" id="ABBRID0EI5CM" xlink:type="simple">PME</abbrev>-<abbrev xmlns:xlink="http://www.w3.org/1999/xlink" xlink:title="posterior median eyes" id="ABBRID0EM5CM" xlink:type="simple">PME</abbrev> 1.24, <abbrev xmlns:xlink="http://www.w3.org/1999/xlink" xlink:title="posterior lateral eyes" id="ABBRID0EQ5CM" xlink:type="simple">PLE</abbrev>-<abbrev xmlns:xlink="http://www.w3.org/1999/xlink" xlink:title="posterior lateral eyes" id="ABBRID0EU5CM" xlink:type="simple">PLE</abbrev> 1.08, <abbrev xmlns:xlink="http://www.w3.org/1999/xlink" xlink:title="anterior lateral eyes" id="ABBRID0EY5CM" xlink:type="simple">ALE</abbrev>-<abbrev xmlns:xlink="http://www.w3.org/1999/xlink" xlink:title="posterior median eyes" id="ABBRID0E35CM" xlink:type="simple">PME</abbrev> 0.32, <abbrev xmlns:xlink="http://www.w3.org/1999/xlink" xlink:title="anterior lateral eyes" id="ABBRID0EA6CM" xlink:type="simple">ALE</abbrev>-<abbrev xmlns:xlink="http://www.w3.org/1999/xlink" xlink:title="posterior lateral eyes" id="ABBRID0EE6CM" xlink:type="simple">PLE</abbrev> 0.62. Leg I: <abbrev xmlns:xlink="http://www.w3.org/1999/xlink" xlink:title="trochanter" id="ABBRID0EI6CM" xlink:type="simple">TR</abbrev> 0.30, FM 1.22, <abbrev xmlns:xlink="http://www.w3.org/1999/xlink" xlink:title="patella" id="ABBRID0EM6CM" xlink:type="simple">PT</abbrev> 0.43, <abbrev xmlns:xlink="http://www.w3.org/1999/xlink" xlink:title="tibia" id="ABBRID0EQ6CM" xlink:type="simple">TB</abbrev> 1.08, <abbrev xmlns:xlink="http://www.w3.org/1999/xlink" xlink:title="metatarsus" id="ABBRID0EU6CM" xlink:type="simple">MT</abbrev> 0.54, <abbrev xmlns:xlink="http://www.w3.org/1999/xlink" xlink:title="tarsus" id="ABBRID0EY6CM" xlink:type="simple">TA</abbrev> 0.38; Leg II: <abbrev xmlns:xlink="http://www.w3.org/1999/xlink" xlink:title="trochanter" id="ABBRID0E36CM" xlink:type="simple">TR</abbrev> 0.24, FM 1.10, <abbrev xmlns:xlink="http://www.w3.org/1999/xlink" xlink:title="patella" id="ABBRID0EAADM" xlink:type="simple">PT</abbrev> 0.24, <abbrev xmlns:xlink="http://www.w3.org/1999/xlink" xlink:title="tibia" id="ABBRID0EEADM" xlink:type="simple">TB</abbrev> 0.76, <abbrev xmlns:xlink="http://www.w3.org/1999/xlink" xlink:title="metatarsus" id="ABBRID0EIADM" xlink:type="simple">MT</abbrev> 0.38, <abbrev xmlns:xlink="http://www.w3.org/1999/xlink" xlink:title="tarsus" id="ABBRID0EMADM" xlink:type="simple">TA</abbrev> 0.30; Leg III: <abbrev xmlns:xlink="http://www.w3.org/1999/xlink" xlink:title="trochanter" id="ABBRID0EQADM" xlink:type="simple">TR</abbrev> 0.32, FM 1.13, <abbrev xmlns:xlink="http://www.w3.org/1999/xlink" xlink:title="patella" id="ABBRID0EUADM" xlink:type="simple">PT</abbrev> 0.30, <abbrev xmlns:xlink="http://www.w3.org/1999/xlink" xlink:title="tibia" id="ABBRID0EYADM" xlink:type="simple">TB</abbrev> 0.86, <abbrev xmlns:xlink="http://www.w3.org/1999/xlink" xlink:title="metatarsus" id="ABBRID0E3ADM" xlink:type="simple">MT</abbrev> 0.49, <abbrev xmlns:xlink="http://www.w3.org/1999/xlink" xlink:title="tarsus" id="ABBRID0EABDM" xlink:type="simple">TA</abbrev> 0.35; Leg IV: <abbrev xmlns:xlink="http://www.w3.org/1999/xlink" xlink:title="trochanter" id="ABBRID0EEBDM" xlink:type="simple">TR</abbrev> 0.32, FM 1.16, <abbrev xmlns:xlink="http://www.w3.org/1999/xlink" xlink:title="patella" id="ABBRID0EIBDM" xlink:type="simple">PT</abbrev> 0.32, <abbrev xmlns:xlink="http://www.w3.org/1999/xlink" xlink:title="tibia" id="ABBRID0EMBDM" xlink:type="simple">TB</abbrev> 0.92, <abbrev xmlns:xlink="http://www.w3.org/1999/xlink" xlink:title="metatarsus" id="ABBRID0EQBDM" xlink:type="simple">MT</abbrev> 0.49, <abbrev xmlns:xlink="http://www.w3.org/1999/xlink" xlink:title="tarsus" id="ABBRID0EUBDM" xlink:type="simple">TA</abbrev> 0.38.</p><p><bold>Female.</bold> In life, prosoma blackish brown, broad and densely covered with greyish white hairs (Figs <xref ref-type="fig" rid="F23">23C, D</xref>). Clypeus covered with greyish white scales. Chelicerae glossy blackish brown with brownish yellow fangs. Oval sternum, yellowish brown in middle and edges covered with dark green and reddish brown patches in ethanol preserved specimens (Fig. <xref ref-type="fig" rid="F32">32B</xref>). Posterior margin of prosoma steep and slightly truncated. Legs glassy greenish yellow with black longitudinal stripes on the lateral sides (Figs <xref ref-type="fig" rid="F23">23C, D</xref>), leg I not robust as in males. Black palp with greyish white end.</p><p>Abdomen longer and slightly broader than prosoma. Dorsum densely covered with greyish white hairs in life (Figs <xref ref-type="fig" rid="F23">23C, D</xref>), blackish green with pale yellow chevrons in preserved specimens (Fig. <xref ref-type="fig" rid="F32">32A</xref>). Anal tubercle blackish brown and more prominent than other congeners. Ventrum blackish green with greyish yellow middle band and parallel dot lines from epigastric furrow to spinnerets in preserved specimens (Fig. <xref ref-type="fig" rid="F32">32B</xref>). Spinnerets greenish yellow.</p><p>Epigynum with large, globe-like and highly sclerotised spermathecae with thin wall. Scapum absent (Figs <xref ref-type="fig" rid="F35">35C</xref>, <xref ref-type="fig" rid="F36">36D</xref>), copulatory openings small in front of receptacles. Copulatory ducts too short and broad (Figs <xref ref-type="fig" rid="F32">32C, D</xref>, <xref ref-type="fig" rid="F33">33D–F</xref>). <abbrev xmlns:xlink="http://www.w3.org/1999/xlink" xlink:title="fertilisation ducts" id="ABBRID0EIDDM" xlink:type="simple">FD</abbrev> lanceolate, opening into the anterior wall of receptacles (Fig. <xref ref-type="fig" rid="F33">33F</xref>).</p><p><bold>Measurements.</bold><abbrev xmlns:xlink="http://www.w3.org/1999/xlink" xlink:title="total length" id="ABBRID0EUDDM" xlink:type="simple">TL</abbrev> 4.00, <abbrev xmlns:xlink="http://www.w3.org/1999/xlink" xlink:title="prosoma length" id="ABBRID0EYDDM" xlink:type="simple">PL</abbrev> 1.90, <abbrev xmlns:xlink="http://www.w3.org/1999/xlink" xlink:title="prosoma width" id="ABBRID0E3DDM" xlink:type="simple">PW</abbrev> at <abbrev xmlns:xlink="http://www.w3.org/1999/xlink" xlink:title="posterior lateral eyes" id="ABBRID0EAEDM" xlink:type="simple">PLE</abbrev> 1.45, <abbrev xmlns:xlink="http://www.w3.org/1999/xlink" xlink:title="abdominal length" id="ABBRID0EEEDM" xlink:type="simple">AL</abbrev> 2.15, <abbrev xmlns:xlink="http://www.w3.org/1999/xlink" xlink:title="abdominal width" id="ABBRID0EIEDM" xlink:type="simple">AW</abbrev> 1.20. Eye field: diameter of <abbrev xmlns:xlink="http://www.w3.org/1999/xlink" xlink:title="anterior median eyes" id="ABBRID0EMEDM" xlink:type="simple">AME</abbrev> 0.51, <abbrev xmlns:xlink="http://www.w3.org/1999/xlink" xlink:title="posterior lateral eyes" id="ABBRID0EQEDM" xlink:type="simple">PLE</abbrev> 0.21, <abbrev xmlns:xlink="http://www.w3.org/1999/xlink" xlink:title="anterior lateral eyes" id="ABBRID0EUEDM" xlink:type="simple">ALE</abbrev> 0.24, <abbrev xmlns:xlink="http://www.w3.org/1999/xlink" xlink:title="posterior median eyes" id="ABBRID0EYEDM" xlink:type="simple">PME</abbrev> 0.01, <abbrev xmlns:xlink="http://www.w3.org/1999/xlink" xlink:title="posterior median eyes" id="ABBRID0E3EDM" xlink:type="simple">PME</abbrev>-<abbrev xmlns:xlink="http://www.w3.org/1999/xlink" xlink:title="posterior median eyes" id="ABBRID0EAFDM" xlink:type="simple">PME</abbrev> 1.10, <abbrev xmlns:xlink="http://www.w3.org/1999/xlink" xlink:title="posterior lateral eyes" id="ABBRID0EEFDM" xlink:type="simple">PLE</abbrev>-<abbrev xmlns:xlink="http://www.w3.org/1999/xlink" xlink:title="posterior lateral eyes" id="ABBRID0EIFDM" xlink:type="simple">PLE</abbrev> 1.08, <abbrev xmlns:xlink="http://www.w3.org/1999/xlink" xlink:title="anterior lateral eyes" id="ABBRID0EMFDM" xlink:type="simple">ALE</abbrev>-<abbrev xmlns:xlink="http://www.w3.org/1999/xlink" xlink:title="posterior median eyes" id="ABBRID0EQFDM" xlink:type="simple">PME</abbrev> 0.35, <abbrev xmlns:xlink="http://www.w3.org/1999/xlink" xlink:title="anterior lateral eyes" id="ABBRID0EUFDM" xlink:type="simple">ALE</abbrev>-<abbrev xmlns:xlink="http://www.w3.org/1999/xlink" xlink:title="posterior lateral eyes" id="ABBRID0EYFDM" xlink:type="simple">PLE</abbrev> 0.65. Leg I: <abbrev xmlns:xlink="http://www.w3.org/1999/xlink" xlink:title="trochanter" id="ABBRID0E3FDM" xlink:type="simple">TR</abbrev> 0.24, FM 0.97, <abbrev xmlns:xlink="http://www.w3.org/1999/xlink" xlink:title="patella" id="ABBRID0EAGDM" xlink:type="simple">PT</abbrev> 0.24, <abbrev xmlns:xlink="http://www.w3.org/1999/xlink" xlink:title="tibia" id="ABBRID0EEGDM" xlink:type="simple">TB</abbrev> 0.73, <abbrev xmlns:xlink="http://www.w3.org/1999/xlink" xlink:title="metatarsus" id="ABBRID0EIGDM" xlink:type="simple">MT</abbrev> 0.38, <abbrev xmlns:xlink="http://www.w3.org/1999/xlink" xlink:title="tarsus" id="ABBRID0EMGDM" xlink:type="simple">TA</abbrev> 0.27; Leg II: <abbrev xmlns:xlink="http://www.w3.org/1999/xlink" xlink:title="trochanter" id="ABBRID0EQGDM" xlink:type="simple">TR</abbrev> 0.24, FM 1.03, <abbrev xmlns:xlink="http://www.w3.org/1999/xlink" xlink:title="patella" id="ABBRID0EUGDM" xlink:type="simple">PT</abbrev> 0.22, <abbrev xmlns:xlink="http://www.w3.org/1999/xlink" xlink:title="tibia" id="ABBRID0EYGDM" xlink:type="simple">TB</abbrev> 0.76, <abbrev xmlns:xlink="http://www.w3.org/1999/xlink" xlink:title="metatarsus" id="ABBRID0E3GDM" xlink:type="simple">MT</abbrev> 0.41, <abbrev xmlns:xlink="http://www.w3.org/1999/xlink" xlink:title="tarsus" id="ABBRID0EAHDM" xlink:type="simple">TA</abbrev> 0.32; Leg III: <abbrev xmlns:xlink="http://www.w3.org/1999/xlink" xlink:title="trochanter" id="ABBRID0EEHDM" xlink:type="simple">TR</abbrev> 0.32, FM 1.16, <abbrev xmlns:xlink="http://www.w3.org/1999/xlink" xlink:title="patella" id="ABBRID0EIHDM" xlink:type="simple">PT</abbrev> 0.35, <abbrev xmlns:xlink="http://www.w3.org/1999/xlink" xlink:title="tibia" id="ABBRID0EMHDM" xlink:type="simple">TB</abbrev> 0.92, <abbrev xmlns:xlink="http://www.w3.org/1999/xlink" xlink:title="metatarsus" id="ABBRID0EQHDM" xlink:type="simple">MT</abbrev> 0.54, <abbrev xmlns:xlink="http://www.w3.org/1999/xlink" xlink:title="tarsus" id="ABBRID0EUHDM" xlink:type="simple">TA</abbrev> 0.40; Leg IV: <abbrev xmlns:xlink="http://www.w3.org/1999/xlink" xlink:title="trochanter" id="ABBRID0EYHDM" xlink:type="simple">TR</abbrev> 0.35, FM 1.19, <abbrev xmlns:xlink="http://www.w3.org/1999/xlink" xlink:title="patella" id="ABBRID0E3HDM" xlink:type="simple">PT</abbrev> 0.35, <abbrev xmlns:xlink="http://www.w3.org/1999/xlink" xlink:title="tibia" id="ABBRID0EAIDM" xlink:type="simple">TB</abbrev> 0.94, <abbrev xmlns:xlink="http://www.w3.org/1999/xlink" xlink:title="metatarsus" id="ABBRID0EEIDM" xlink:type="simple">MT</abbrev> 0.51, <abbrev xmlns:xlink="http://www.w3.org/1999/xlink" xlink:title="tarsus" id="ABBRID0EIIDM" xlink:type="simple">TA</abbrev> 0.40.</p><fig id="F31" position="float" orientation="portrait"><label>Figure 31.</label><caption><p><italic><tp:taxon-name><tp:taxon-name-part taxon-name-part-type="genus" reg="Phintella">Phintella</tp:taxon-name-part><tp:taxon-name-part taxon-name-part-type="species" reg="jaleeli">jaleeli</tp:taxon-name-part></tp:taxon-name></italic><bold>A, B</bold> Male habitus <bold>A</bold> dorsal view <bold>B</bold> ventral view <bold>C–E</bold> Male palp <bold>C</bold> prolateral view <bold>D</bold> ventral view <bold>E</bold> retrolateral view. Scale bars: 1 mm (<bold>A, B</bold>), 0.2 mm (<bold>C–E</bold>).</p></caption><graphic xmlns:xlink="http://www.w3.org/1999/xlink" xlink:href="zookeys-839-001-g031.jpg" position="float" orientation="portrait" xlink:type="simple" id="oo_294329.jpg"/></fig><fig id="F32" position="float" orientation="portrait"><label>Figure 32.</label><caption><p><italic><tp:taxon-name><tp:taxon-name-part taxon-name-part-type="genus" reg="Phintella">Phintella</tp:taxon-name-part><tp:taxon-name-part taxon-name-part-type="species" reg="jaleeli">jaleeli</tp:taxon-name-part></tp:taxon-name></italic><bold>A, B</bold> Female habitus <bold>A</bold> dorsal view <bold>B</bold> ventral view <bold>C</bold> Epigynum, ventral view <bold>D</bold> Vulva, dorsal view. Scale bars: 2 mm (<bold>A, B</bold>), 0.1 mm (<bold>C–D</bold>).</p></caption><graphic xmlns:xlink="http://www.w3.org/1999/xlink" xlink:href="zookeys-839-001-g032.jpg" position="float" orientation="portrait" xlink:type="simple" id="oo_294330.jpg"/></fig><fig id="F33" position="float" orientation="portrait"><label>Figure 33.</label><caption><p><italic><tp:taxon-name><tp:taxon-name-part taxon-name-part-type="genus" reg="Phintella">Phintella</tp:taxon-name-part><tp:taxon-name-part taxon-name-part-type="species" reg="jaleeli">jaleeli</tp:taxon-name-part></tp:taxon-name></italic><bold>A–C</bold> Male palp <bold>A</bold> ventral view <bold>B</bold> retrolateral view <bold>C</bold> retro-ventral view <bold>D–E</bold> Epigynum, ventral view <bold>F</bold> Vulva, dorsal view. Abbreviations: <abbrev xmlns:xlink="http://www.w3.org/1999/xlink" xlink:title="apical lobe of tegulum" id="ABBRID0E2LDM" xlink:type="simple">ALT</abbrev> = apical lobe of tegulum; <abbrev xmlns:xlink="http://www.w3.org/1999/xlink" xlink:title="copulatory ducts" id="ABBRID0E6LDM" xlink:type="simple">CD</abbrev> = copulatory ducts; <abbrev xmlns:xlink="http://www.w3.org/1999/xlink" xlink:title="copulatory opening" id="ABBRID0EDMDM" xlink:type="simple">CO</abbrev> = copulatory opening; E = embolus; <abbrev xmlns:xlink="http://www.w3.org/1999/xlink" xlink:title="fertilisation ducts" id="ABBRID0EHMDM" xlink:type="simple">FD</abbrev> = fertilisation ducts; <abbrev xmlns:xlink="http://www.w3.org/1999/xlink" xlink:title="proximal lobe of tegulum" id="ABBRID0ELMDM" xlink:type="simple">PLT</abbrev> = proximal lobe of tegulum; <abbrev xmlns:xlink="http://www.w3.org/1999/xlink" xlink:title="retrolateral tibial apophysis" id="ABBRID0EPMDM" xlink:type="simple">RTA</abbrev> = retrolateral tibial apophysis; S = spermatheca; <abbrev xmlns:xlink="http://www.w3.org/1999/xlink" xlink:title="tegular bump" id="ABBRID0ETMDM" xlink:type="simple">TEB</abbrev> = tegular bump. Scale bars: 0.2 mm (<bold>A–C</bold>), 0.1 mm (<bold>D–F</bold>). Arrow points to minute teeth on <abbrev xmlns:xlink="http://www.w3.org/1999/xlink" xlink:title="retrolateral tibial apophysis" id="ABBRID0E2MDM" xlink:type="simple">RTA</abbrev>.</p></caption><graphic xmlns:xlink="http://www.w3.org/1999/xlink" xlink:href="zookeys-839-001-g033.jpg" position="float" orientation="portrait" xlink:type="simple" id="oo_294331.jpg"/></fig></tp:treatment-sec><tp:treatment-sec><!--Section generated to contain objects referenced in tp:taxon-treatment.--><fig id="F23" position="float" orientation="portrait"><label>Figure 23.</label><caption><p><italic><tp:taxon-name><tp:taxon-name-part taxon-name-part-type="genus" reg="Phintella">Phintella</tp:taxon-name-part><tp:taxon-name-part taxon-name-part-type="species" reg="jaleeli">jaleeli</tp:taxon-name-part></tp:taxon-name></italic> (<bold>A–D</bold>) from Ethagala <abbrev xmlns:xlink="http://www.w3.org/1999/xlink" xlink:title="Forest reserve" id="ABBRID0EXRBM" xlink:type="simple">FR</abbrev><bold>A, B</bold> Male in life <bold>C, D</bold> Female in life and Male of <italic><tp:taxon-name><tp:taxon-name-part taxon-name-part-type="genus" reg="Proszynskia">Proszynskia</tp:taxon-name-part><tp:taxon-name-part taxon-name-part-type="species" reg="diatreta">diatreta</tp:taxon-name-part></tp:taxon-name></italic> (<bold>E–H</bold>) from Batticaloa.</p></caption><graphic xmlns:xlink="http://www.w3.org/1999/xlink" xlink:href="zookeys-839-001-g023.jpg" position="float" orientation="portrait" xlink:type="simple" id="oo_294321.jpg"/></fig><fig id="F35" position="float" orientation="portrait"><label>Figure 35.</label><caption><p><italic><tp:taxon-name><tp:taxon-name-part taxon-name-part-type="genus" reg="Phintella">Phintella</tp:taxon-name-part><tp:taxon-name-part taxon-name-part-type="species" reg="vittata">vittata</tp:taxon-name-part></tp:taxon-name></italic><bold>A, B</bold> Male habitus <bold>A</bold> dorsal view <bold>B</bold> ventral view <bold>C–E</bold> Male palp <bold>C</bold> prolateral view <bold>D</bold> ventral view <bold>E</bold> retrolateral view. Scale bars: 1 mm (<bold>A, B</bold>), 0.2 mm (<bold>C–E</bold>).</p></caption><graphic xmlns:xlink="http://www.w3.org/1999/xlink" xlink:href="zookeys-839-001-g035.jpg" position="float" orientation="portrait" xlink:type="simple" id="oo_294333.jpg"/></fig><fig id="F36" position="float" orientation="portrait"><label>Figure 36.</label><caption><p><italic><tp:taxon-name><tp:taxon-name-part taxon-name-part-type="genus" reg="Phintella">Phintella</tp:taxon-name-part><tp:taxon-name-part taxon-name-part-type="species" reg="vittata">vittata</tp:taxon-name-part></tp:taxon-name></italic><bold>A, B</bold> Male palp <bold>A</bold> ventral view <bold>B</bold> retrolateral view <bold>C</bold> Epigynum, ventral view <bold>D</bold> Vulva, dorsal view. Abbreviations: <abbrev xmlns:xlink="http://www.w3.org/1999/xlink" xlink:title="anterior epigynal border" id="ABBRID0E2EEM" xlink:type="simple">AEB</abbrev> = anterior epigynal border; <abbrev xmlns:xlink="http://www.w3.org/1999/xlink" xlink:title="apical lobe of tegulum" id="ABBRID0E6EEM" xlink:type="simple">ALT</abbrev> = apical lobe of tegulum; <abbrev xmlns:xlink="http://www.w3.org/1999/xlink" xlink:title="copulatory ducts" id="ABBRID0EDFEM" xlink:type="simple">CD</abbrev> = copulatory ducts; <abbrev xmlns:xlink="http://www.w3.org/1999/xlink" xlink:title="copulatory opening" id="ABBRID0EHFEM" xlink:type="simple">CO</abbrev> = copulatory opening; E = embolus; <abbrev xmlns:xlink="http://www.w3.org/1999/xlink" xlink:title="fertilisation ducts" id="ABBRID0ELFEM" xlink:type="simple">FD</abbrev> = fertilisation ducts; <abbrev xmlns:xlink="http://www.w3.org/1999/xlink" xlink:title="lamellar process" id="ABBRID0EPFEM" xlink:type="simple">LP</abbrev> = lamellar process; <abbrev xmlns:xlink="http://www.w3.org/1999/xlink" xlink:title="proximal lobe of tegulum" id="ABBRID0ETFEM" xlink:type="simple">PLT</abbrev> = proximal lobe of tegulum; <abbrev xmlns:xlink="http://www.w3.org/1999/xlink" xlink:title="retrolateral tibial apophysis" id="ABBRID0EXFEM" xlink:type="simple">RTA</abbrev> = retrolateral tibial apophysis; S = spermatheca; T = tegulum; <abbrev xmlns:xlink="http://www.w3.org/1999/xlink" xlink:title="tegular bump" id="ABBRID0E2FEM" xlink:type="simple">TEB</abbrev> = tegular bump. Scale bars: 0.2 mm (<bold>A–B</bold>), 0.1 mm (<bold>C–D</bold>).</p></caption><graphic xmlns:xlink="http://www.w3.org/1999/xlink" xlink:href="zookeys-839-001-g036.jpg" position="float" orientation="portrait" xlink:type="simple" id="oo_294334.jpg"/></fig></tp:treatment-sec></tp:taxon-treatment>
