# Supplementary material for: Multilocus genetic and morphological phylogenetic analysis reveals a radiation of shiny South Asian jumping spiders (Araneae, Salticidae)
Source: Zookeys. 2019 Jan 16;839:1–81. doi: 10.3897/zookeys.839.28312 (PMC6482596; doi:10.3897/zookeys.839.28312)
Supplement: XML Treatment for Phintella vittata [file zookeys.839.28312-treatment16.xml]

<!DOCTYPE tp:taxon-treatment
  PUBLIC "-//TaxonX//DTD Taxonomic Treatment Publishing DTD v0 20100105//EN" "tax-treatment-NSO.dtd">
<tp:taxon-treatment xmlns:tp="http://www.plazi.org/taxpub"><tp:treatment-meta><kwd-group><label>Taxon classification</label><kwd><named-content xmlns:xlink="http://www.w3.org/1999/xlink" content-type="kingdom">Animalia</named-content></kwd><kwd><named-content xmlns:xlink="http://www.w3.org/1999/xlink" content-type="order">Araneae</named-content></kwd><kwd><named-content xmlns:xlink="http://www.w3.org/1999/xlink" content-type="family">Salticidae</named-content></kwd></kwd-group><mixed-citation publication-type="journal"><person-group><name><surname>Kanesharatnam</surname><given-names>Nilani</given-names></name><name><surname>P. Benjamin</surname><given-names>Suresh</given-names></name></person-group><article-title>Multilocus genetic and morphological phylogenetic analysis reveals a radiation of shiny South Asian jumping spiders (<tp:taxon-name><tp:taxon-name-part taxon-name-part-type="order">Araneae</tp:taxon-name-part></tp:taxon-name>, <tp:taxon-name><tp:taxon-name-part taxon-name-part-type="family">Salticidae</tp:taxon-name-part></tp:taxon-name>)</article-title><source>Zookeys</source><day>16</day><month>1</month><year>2019</year><volume>839</volume><fpage>1</fpage><lpage>81</lpage><pub-id pub-id-type="doi">10.3897/zookeys.839.28312</pub-id></mixed-citation></tp:treatment-meta><tp:nomenclature><tp:taxon-name>
                  <tp:taxon-name-part taxon-name-part-type="genus" reg="Phintella">Phintella</tp:taxon-name-part>
                  <tp:taxon-name-part taxon-name-part-type="species" reg="vittata">vittata</tp:taxon-name-part>
                </tp:taxon-name><tp:taxon-authority>CL Koch, 1846</tp:taxon-authority><xref ref-type="fig" rid="F29">Figs 29E–H</xref><xref ref-type="fig" rid="F34">, 34A–F</xref><xref ref-type="fig" rid="F35">, 35A–E</xref><xref ref-type="fig" rid="F36">, 36A–D</xref></tp:nomenclature><tp:treatment-sec sec-type="material" id="SECID0EYODM"><title>Material examined.</title><p>2♀ (IFS_SAL_196-198), Sri Lanka, North Western Province, Kurunagala District, Ethagala <abbrev xmlns:xlink="http://www.w3.org/1999/xlink" xlink:title="Forest reserve" id="ABBRID0E5ODM" xlink:type="simple">FR</abbrev>, 190 m, <named-content xmlns:xlink="http://www.w3.org/1999/xlink" content-type="dwc:verbatimCoordinates" xlink:type="simple"><named-content content-type="geo-json" specific-use="{&#34;type&#34;:&#34;Point&#34;,&#34;coordinates&#34;:[80.372678,7.486453]}" id="NCID0EFPDM" xlink:type="simple">07°29'11.23"N, 80°22'21.64"E</named-content></named-content>, hand collection, 11-II-2007, Z Jaleel. 1♀ (IFS_SAL_138-139), same locality and collection data, 20-V-2007. 1♂, 2♀ (IFS_SAL_670-672), same locality and collection data, 1-28-VII-2007. 1♂ (IFS_SAL_227), same locality and collection data, 17-XI-2007. 1♀ (IFS_SAL_290), same locality and data, 09-XII-2007. 2♀ (IFS_SAL_138–139), same locality and collection data, <named-content xmlns:xlink="http://www.w3.org/1999/xlink" content-type="dwc:verbatimCoordinates" xlink:type="simple"><named-content content-type="geo-json" specific-use="{&#34;type&#34;:&#34;Point&#34;,&#34;coordinates&#34;:[80.372678,7.486453]}" id="NCID0ENPDM" xlink:type="simple">07°29'11.23"N, 80°22'21.64"E</named-content></named-content>, 300m, 1–28-II-2008, leg. Z Jaleel. 2♂, 1♀ (IFS_SAL_210-212), same locality and data, 21-I-2008. 1♂, 1♀ (IFS_SAL_384-385), Nikaravatiya, hand collection 1-3-11-2007, Z Jaleel. 1♂ (IFS_SAL_507), same locality and data. 2♀ (IFS_SAL _176-177), Central Province, Nawalapitiya, March, 2008, leg. Z Jaleel. 1♂ (IFS_SAL_604), Matale District, Bowatenna, Reservoir area, secondary shrub along road to bund, 252 m, <named-content xmlns:xlink="http://www.w3.org/1999/xlink" content-type="dwc:verbatimCoordinates" xlink:type="simple"><named-content content-type="geo-json" specific-use="{&#34;type&#34;:&#34;Point&#34;,&#34;coordinates&#34;:[80.688333,7.660278]}" id="NCID0EVPDM" xlink:type="simple">07°39'37"N, 80°41'18"E</named-content></named-content>, beating, 10-II-2016, leg. K Nilani. 1♂, 1♀ (IFS_SAL_877-878), Gannoruwa forest, 575 m, <named-content xmlns:xlink="http://www.w3.org/1999/xlink" content-type="dwc:verbatimCoordinates" xlink:type="simple"><named-content content-type="geo-json" specific-use="{&#34;type&#34;:&#34;Point&#34;,&#34;coordinates&#34;:[80.596389,7.287778]}" id="NCID0E4PDM" xlink:type="simple">07°17'16"N, 80°35'47"E</named-content></named-content>, beating, 30-VIII-2016, leg. K Nilani and I Sandunika. 1♂, 1♀ (IFS_SAL_240-241), Eastern Province, Ampara Disrtict, Samangala, 112 m, <named-content xmlns:xlink="http://www.w3.org/1999/xlink" content-type="dwc:verbatimCoordinates" xlink:type="simple"><named-content content-type="geo-json" specific-use="{&#34;type&#34;:&#34;Point&#34;,&#34;coordinates&#34;:[81.581217,7.410631]}" id="NCID0EFQDM" xlink:type="simple">07°24'38.27"N, 81°34'52.38"E</named-content></named-content>, beating, 19-V-2015, leg. N Athukorala. 5♂, 5♀ (IFS_SAL_701-710), Western Province, Kalutara District, Panadura, Mahabellana, along Bolgoda south lake, 9 m, <named-content xmlns:xlink="http://www.w3.org/1999/xlink" content-type="dwc:verbatimCoordinates" xlink:type="simple"><named-content content-type="geo-json" specific-use="{&#34;type&#34;:&#34;Point&#34;,&#34;coordinates&#34;:[79.902500,6.713333]}" id="NCID0ENQDM" xlink:type="simple">06°42'48"N, 79°54'09"E</named-content></named-content>, beating, VII-2008, leg. SP Benjamin, SK Dayananda. 1♀, 1♂ (IFS_SAL _461-462), Kaluthara Disrtict, Paragoda-Bulathsinnhala, 169 m, <named-content xmlns:xlink="http://www.w3.org/1999/xlink" content-type="dwc:verbatimCoordinates" xlink:type="simple"><named-content content-type="geo-json" specific-use="{&#34;type&#34;:&#34;Point&#34;,&#34;coordinates&#34;:[80.165278,6.639722]}" id="NCID0EVQDM" xlink:type="simple">06°38'23"N, 80°09'55"E</named-content></named-content>, 07-VIII-2012. 3♂, 2♀ (IFS_SAL_915-919), Gampaha District, Pilikuttuwa <abbrev xmlns:xlink="http://www.w3.org/1999/xlink" xlink:title="Forest reserve" id="ABBRID0E1QDM" xlink:type="simple">FR</abbrev>, 69 m, <named-content xmlns:xlink="http://www.w3.org/1999/xlink" content-type="dwc:verbatimCoordinates" xlink:type="simple"><named-content content-type="geo-json" specific-use="{&#34;type&#34;:&#34;Point&#34;,&#34;coordinates&#34;:[80.051111,7.064556]}" id="NCID0EBRDM" xlink:type="simple">07°03'52.4"N, 80°03'04"E</named-content></named-content>, beating, 28-IX-2016, leg. K Nilani and I Sandunika. 1♂, ♀ (IFS_SAL_749-750), Southern Province, Galle District, Hiyare, Kombala-Kottawa <abbrev xmlns:xlink="http://www.w3.org/1999/xlink" xlink:title="Forest reserve" id="ABBRID0EGRDM" xlink:type="simple">FR</abbrev>, 252 m, <named-content xmlns:xlink="http://www.w3.org/1999/xlink" content-type="dwc:verbatimCoordinates" xlink:type="simple"><named-content content-type="geo-json" specific-use="{&#34;type&#34;:&#34;Point&#34;,&#34;coordinates&#34;:[80.301389,6.064722]}" id="NCID0ENRDM" xlink:type="simple">06°03'53"N, 80°18'05"E</named-content></named-content>, beating, 24-26-V-2016, leg. K Nilani and I Sandunika. 1♀ (IFS_SAL_816): North Central Province, Anuradapura District, Mihintale Sanctuary, 123 m, <named-content xmlns:xlink="http://www.w3.org/1999/xlink" content-type="dwc:verbatimCoordinates" xlink:type="simple"><named-content content-type="geo-json" specific-use="{&#34;type&#34;:&#34;Point&#34;,&#34;coordinates&#34;:[80.504039,8.352944]}" id="NCID0EVRDM" xlink:type="simple">08°21'10.60"N, 80°30'14.54"E</named-content></named-content>, hand collection, 14-VI-2016, leg. K Nilani and I Sandunika.</p></tp:treatment-sec><tp:treatment-sec sec-type="diagnosis" id="SECID0E1RDM"><title>Diagnosis.</title><p>The species is closely related to <italic><tp:taxon-name><tp:taxon-name-part taxon-name-part-type="genus" reg="Phintella">Phintella</tp:taxon-name-part><tp:taxon-name-part taxon-name-part-type="species" reg="accentifera">accentifera</tp:taxon-name-part></tp:taxon-name></italic>, <italic><tp:taxon-name><tp:taxon-name-part taxon-name-part-type="genus" reg="Phintella">P.</tp:taxon-name-part><tp:taxon-name-part taxon-name-part-type="species" reg="aequipeiformis">aequipeiformis</tp:taxon-name-part></tp:taxon-name></italic>, <italic><tp:taxon-name><tp:taxon-name-part taxon-name-part-type="genus" reg="Phintella">P.</tp:taxon-name-part><tp:taxon-name-part taxon-name-part-type="species" reg="argentea">argentea</tp:taxon-name-part></tp:taxon-name></italic>, and <italic><tp:taxon-name><tp:taxon-name-part taxon-name-part-type="genus" reg="Phintella">P.</tp:taxon-name-part><tp:taxon-name-part taxon-name-part-type="species" reg="suavis">suavis</tp:taxon-name-part></tp:taxon-name></italic> in palpal morphology. However, it is distinguishable by the transverse metallic bands on the abdomen in both sexes (Figs <xref ref-type="fig" rid="F34">34A–F</xref>), comparably smaller and broader <abbrev xmlns:xlink="http://www.w3.org/1999/xlink" xlink:title="apical lobe of tegulum" id="ABBRID0EQTDM" xlink:type="simple">ALT</abbrev>, dorsally curved <abbrev xmlns:xlink="http://www.w3.org/1999/xlink" xlink:title="retrolateral tibial apophysis" id="ABBRID0EUTDM" xlink:type="simple">RTA</abbrev> (Figs 35DE, 36A, B) in males and oval spermathecae and moderately recurved <abbrev xmlns:xlink="http://www.w3.org/1999/xlink" xlink:title="scapum" id="ABBRID0EYTDM" xlink:type="simple">SC</abbrev> border in females (Figs <xref ref-type="fig" rid="F29">29H</xref>, <xref ref-type="fig" rid="F36">36C, D</xref>).</p></tp:treatment-sec><tp:treatment-sec sec-type="description" id="SECID0EEUDM"><title>Description.</title><p>Male. Small spiders (less than 5.0 mm). In life, prosoma oval and black with transverse blue metallic band on the middle of the eye field (Figs <xref ref-type="fig" rid="F34">34A, B, E, F</xref>). Surroundings of eyes black-grey with sparse grey-brown setae (Prószyński 1992; <xref ref-type="bibr" rid="B50">Roy et al. 2016</xref>; <xref ref-type="bibr" rid="B63">Żabka 1985</xref>). Clypeus covered with blackish grey gleaming setae. Chelicerae glossy black with blackish brown fangs. Transverse large diamond-shaped metallic blue blotch behind eye field (Fig. <xref ref-type="fig" rid="F34">34A, E, F</xref>). Rounded sternum, brownish grey in ethanol preserved specimens (Fig. <xref ref-type="fig" rid="F35">35B</xref>). Two silvery belts on each lateral sides of prosoma (Fig. <xref ref-type="fig" rid="F34">34A, E</xref>). Posterior margin of prosoma steep, slightly truncated. Glossy brownish black legs except greyish yellow metatarsus and leg I somewhat robust.</p><p>Abdomen slightly shorter and narrower than prosoma, tapering posteriorly. Dorsum decorated with transverse blue and black metallic lustrous banding pattern, single transverse golden yellow at the posterior region (Figs <xref ref-type="fig" rid="F34">34A, E, F</xref>). Ventrum blackish grey with devoid of markings (Fig. <xref ref-type="fig" rid="F35">35B</xref>). Spinnerets pale yellow.</p><p>Brownish black palp. Short cymbium narrows at distal region. Embolus short, somewhat stout immovable, on rather triangular apical portion of tegulum, extending beyond the level of the distal end of tegulum (Figs <xref ref-type="fig" rid="F35">35D–E</xref>, <xref ref-type="fig" rid="F36">36A–B</xref>). Large triangular flap on side of embolus (lamellar process) conspicuous (Figs <xref ref-type="fig" rid="F35">35D</xref>, <xref ref-type="fig" rid="F36">36A</xref>). Bulbus elongated. Sperm duct comparably broader at the distal end of tegulum, narrower at the apical portion of tegulum. Small hump at retrolateral portion of bulbus. Proximal lobe of tegulum with well-developed posterior lobe at the prolateral side. Palpal tibia short, two, unequal sized lateral apophysis (Figs <xref ref-type="fig" rid="F35">35D, E</xref>, <xref ref-type="fig" rid="F36">36A, B</xref>), a small tooth on the posterior (dorsal) surface of tibia (<xref ref-type="bibr" rid="B39">Peng et al. 1993</xref>; Prószyński 1992; <xref ref-type="bibr" rid="B63">Żabka 1985</xref>).</p><p><bold>Measurements.</bold><abbrev xmlns:xlink="http://www.w3.org/1999/xlink" xlink:title="total length" id="ABBRID0ESWDM" xlink:type="simple">TL</abbrev> 3.40, <abbrev xmlns:xlink="http://www.w3.org/1999/xlink" xlink:title="prosoma length" id="ABBRID0EWWDM" xlink:type="simple">PL</abbrev> 1.80, <abbrev xmlns:xlink="http://www.w3.org/1999/xlink" xlink:title="prosoma width" id="ABBRID0E1WDM" xlink:type="simple">PW</abbrev> at <abbrev xmlns:xlink="http://www.w3.org/1999/xlink" xlink:title="posterior lateral eyes" id="ABBRID0E5WDM" xlink:type="simple">PLE</abbrev> 1.24, <abbrev xmlns:xlink="http://www.w3.org/1999/xlink" xlink:title="abdominal length" id="ABBRID0ECXDM" xlink:type="simple">AL</abbrev> 1.44, <abbrev xmlns:xlink="http://www.w3.org/1999/xlink" xlink:title="abdominal width" id="ABBRID0EGXDM" xlink:type="simple">AW</abbrev> 1.10. Eye field: diameter of <abbrev xmlns:xlink="http://www.w3.org/1999/xlink" xlink:title="anterior median eyes" id="ABBRID0EKXDM" xlink:type="simple">AME</abbrev> 0.45, <abbrev xmlns:xlink="http://www.w3.org/1999/xlink" xlink:title="posterior lateral eyes" id="ABBRID0EOXDM" xlink:type="simple">PLE</abbrev> 0.16, <abbrev xmlns:xlink="http://www.w3.org/1999/xlink" xlink:title="anterior lateral eyes" id="ABBRID0ESXDM" xlink:type="simple">ALE</abbrev> 0.20, <abbrev xmlns:xlink="http://www.w3.org/1999/xlink" xlink:title="posterior median eyes" id="ABBRID0EWXDM" xlink:type="simple">PME</abbrev> 0.01, <abbrev xmlns:xlink="http://www.w3.org/1999/xlink" xlink:title="posterior median eyes" id="ABBRID0E1XDM" xlink:type="simple">PME</abbrev>-<abbrev xmlns:xlink="http://www.w3.org/1999/xlink" xlink:title="posterior median eyes" id="ABBRID0E5XDM" xlink:type="simple">PME</abbrev> 1.22, <abbrev xmlns:xlink="http://www.w3.org/1999/xlink" xlink:title="posterior lateral eyes" id="ABBRID0ECYDM" xlink:type="simple">PLE</abbrev>-<abbrev xmlns:xlink="http://www.w3.org/1999/xlink" xlink:title="posterior lateral eyes" id="ABBRID0EGYDM" xlink:type="simple">PLE</abbrev> 1.00, <abbrev xmlns:xlink="http://www.w3.org/1999/xlink" xlink:title="anterior lateral eyes" id="ABBRID0EKYDM" xlink:type="simple">ALE</abbrev>-<abbrev xmlns:xlink="http://www.w3.org/1999/xlink" xlink:title="posterior median eyes" id="ABBRID0EOYDM" xlink:type="simple">PME</abbrev> 0.30, <abbrev xmlns:xlink="http://www.w3.org/1999/xlink" xlink:title="anterior lateral eyes" id="ABBRID0ESYDM" xlink:type="simple">ALE</abbrev>-<abbrev xmlns:xlink="http://www.w3.org/1999/xlink" xlink:title="posterior lateral eyes" id="ABBRID0EWYDM" xlink:type="simple">PLE</abbrev> 0.60. Leg I: <abbrev xmlns:xlink="http://www.w3.org/1999/xlink" xlink:title="trochanter" id="ABBRID0E1YDM" xlink:type="simple">TR</abbrev> 0.25, FM 0.625, <abbrev xmlns:xlink="http://www.w3.org/1999/xlink" xlink:title="patella" id="ABBRID0E5YDM" xlink:type="simple">PT</abbrev> 0.37, <abbrev xmlns:xlink="http://www.w3.org/1999/xlink" xlink:title="tibia" id="ABBRID0ECZDM" xlink:type="simple">TB</abbrev> 0.88, <abbrev xmlns:xlink="http://www.w3.org/1999/xlink" xlink:title="metatarsus" id="ABBRID0EGZDM" xlink:type="simple">MT</abbrev> 0.63, <abbrev xmlns:xlink="http://www.w3.org/1999/xlink" xlink:title="tarsus" id="ABBRID0EKZDM" xlink:type="simple">TA</abbrev> 0.37; Leg II: <abbrev xmlns:xlink="http://www.w3.org/1999/xlink" xlink:title="trochanter" id="ABBRID0EOZDM" xlink:type="simple">TR</abbrev> 0.22, FM 0.75, <abbrev xmlns:xlink="http://www.w3.org/1999/xlink" xlink:title="patella" id="ABBRID0ESZDM" xlink:type="simple">PT</abbrev> 0.37, <abbrev xmlns:xlink="http://www.w3.org/1999/xlink" xlink:title="tibia" id="ABBRID0EWZDM" xlink:type="simple">TB</abbrev> 1.00, <abbrev xmlns:xlink="http://www.w3.org/1999/xlink" xlink:title="metatarsus" id="ABBRID0E1ZDM" xlink:type="simple">MT</abbrev> 0.625, <abbrev xmlns:xlink="http://www.w3.org/1999/xlink" xlink:title="tarsus" id="ABBRID0E5ZDM" xlink:type="simple">TA</abbrev> 0.50; Leg III: <abbrev xmlns:xlink="http://www.w3.org/1999/xlink" xlink:title="trochanter" id="ABBRID0EC1DM" xlink:type="simple">TR</abbrev> 0.18, FM 1.00, <abbrev xmlns:xlink="http://www.w3.org/1999/xlink" xlink:title="patella" id="ABBRID0EG1DM" xlink:type="simple">PT</abbrev> 0.37, <abbrev xmlns:xlink="http://www.w3.org/1999/xlink" xlink:title="tibia" id="ABBRID0EK1DM" xlink:type="simple">TB</abbrev> 0.63, <abbrev xmlns:xlink="http://www.w3.org/1999/xlink" xlink:title="metatarsus" id="ABBRID0EO1DM" xlink:type="simple">MT</abbrev> 0.87, <abbrev xmlns:xlink="http://www.w3.org/1999/xlink" xlink:title="tarsus" id="ABBRID0ES1DM" xlink:type="simple">TA</abbrev> 0.63; Leg IV: <abbrev xmlns:xlink="http://www.w3.org/1999/xlink" xlink:title="trochanter" id="ABBRID0EW1DM" xlink:type="simple">TR</abbrev> 0.20, FM 1.00, <abbrev xmlns:xlink="http://www.w3.org/1999/xlink" xlink:title="patella" id="ABBRID0E11DM" xlink:type="simple">PT</abbrev> 0.38, <abbrev xmlns:xlink="http://www.w3.org/1999/xlink" xlink:title="tibia" id="ABBRID0E51DM" xlink:type="simple">TB</abbrev> 0.88, <abbrev xmlns:xlink="http://www.w3.org/1999/xlink" xlink:title="metatarsus" id="ABBRID0EC2DM" xlink:type="simple">MT</abbrev> 0.80, <abbrev xmlns:xlink="http://www.w3.org/1999/xlink" xlink:title="tarsus" id="ABBRID0EG2DM" xlink:type="simple">TA</abbrev> 0.62.</p><p><bold>Female.</bold> As in male except for greyish yellow legs and distal end of femur IV and tibia IV with black patches (Figs <xref ref-type="fig" rid="F34">34C, D</xref>). Epigynum strongly sclerotised with well-developed scapum, extending beyond the line of epigastric furrow at the posterior margin (Figs <xref ref-type="fig" rid="F29">29G, H</xref>, <xref ref-type="fig" rid="F36">36C, D</xref>). Copulatory openings clearly visible. Large and oval spermathecae with strongly sclerotised thick wall (Figs <xref ref-type="fig" rid="F29">29H</xref>, <xref ref-type="fig" rid="F36">36C, D</xref>). Copulatory canals externally in the shape of letter “V” (<xref ref-type="bibr" rid="B63">Żabka 1985</xref>). <abbrev xmlns:xlink="http://www.w3.org/1999/xlink" xlink:title="fertilisation ducts" id="ABBRID0EG3DM" xlink:type="simple">FD</abbrev> lanceolate, opening into the anterior wall of receptacles (Figs <xref ref-type="fig" rid="F29">29H</xref>, <xref ref-type="fig" rid="F36">36D</xref>).</p><p><bold>Measurements.</bold><abbrev xmlns:xlink="http://www.w3.org/1999/xlink" xlink:title="total length" id="ABBRID0EW3DM" xlink:type="simple">TL</abbrev> 3.65, <abbrev xmlns:xlink="http://www.w3.org/1999/xlink" xlink:title="prosoma length" id="ABBRID0E13DM" xlink:type="simple">PL</abbrev> 1.60, <abbrev xmlns:xlink="http://www.w3.org/1999/xlink" xlink:title="prosoma width" id="ABBRID0E53DM" xlink:type="simple">PW</abbrev> at <abbrev xmlns:xlink="http://www.w3.org/1999/xlink" xlink:title="posterior lateral eyes" id="ABBRID0EC4DM" xlink:type="simple">PLE</abbrev> 1.56, <abbrev xmlns:xlink="http://www.w3.org/1999/xlink" xlink:title="abdominal length" id="ABBRID0EG4DM" xlink:type="simple">AL</abbrev> 2.00, <abbrev xmlns:xlink="http://www.w3.org/1999/xlink" xlink:title="abdominal width" id="ABBRID0EK4DM" xlink:type="simple">AW</abbrev> 1.65. Eye field: diameter of <abbrev xmlns:xlink="http://www.w3.org/1999/xlink" xlink:title="anterior median eyes" id="ABBRID0EO4DM" xlink:type="simple">AME</abbrev> 0.42, <abbrev xmlns:xlink="http://www.w3.org/1999/xlink" xlink:title="posterior lateral eyes" id="ABBRID0ES4DM" xlink:type="simple">PLE</abbrev> 0.10, <abbrev xmlns:xlink="http://www.w3.org/1999/xlink" xlink:title="anterior lateral eyes" id="ABBRID0EW4DM" xlink:type="simple">ALE</abbrev> 0.20, <abbrev xmlns:xlink="http://www.w3.org/1999/xlink" xlink:title="posterior median eyes" id="ABBRID0E14DM" xlink:type="simple">PME</abbrev> 0.01, <abbrev xmlns:xlink="http://www.w3.org/1999/xlink" xlink:title="posterior median eyes" id="ABBRID0E54DM" xlink:type="simple">PME</abbrev>-<abbrev xmlns:xlink="http://www.w3.org/1999/xlink" xlink:title="posterior median eyes" id="ABBRID0EC5DM" xlink:type="simple">PME</abbrev> 1.26, <abbrev xmlns:xlink="http://www.w3.org/1999/xlink" xlink:title="posterior lateral eyes" id="ABBRID0EG5DM" xlink:type="simple">PLE</abbrev>-<abbrev xmlns:xlink="http://www.w3.org/1999/xlink" xlink:title="posterior lateral eyes" id="ABBRID0EK5DM" xlink:type="simple">PLE</abbrev> 1.00, <abbrev xmlns:xlink="http://www.w3.org/1999/xlink" xlink:title="anterior lateral eyes" id="ABBRID0EO5DM" xlink:type="simple">ALE</abbrev>-<abbrev xmlns:xlink="http://www.w3.org/1999/xlink" xlink:title="posterior median eyes" id="ABBRID0ES5DM" xlink:type="simple">PME</abbrev> 0.35, <abbrev xmlns:xlink="http://www.w3.org/1999/xlink" xlink:title="anterior lateral eyes" id="ABBRID0EW5DM" xlink:type="simple">ALE</abbrev>-<abbrev xmlns:xlink="http://www.w3.org/1999/xlink" xlink:title="posterior lateral eyes" id="ABBRID0E15DM" xlink:type="simple">PLE</abbrev> 0.60. Leg I: <abbrev xmlns:xlink="http://www.w3.org/1999/xlink" xlink:title="trochanter" id="ABBRID0E55DM" xlink:type="simple">TR</abbrev> 0.17, FM 0.76, <abbrev xmlns:xlink="http://www.w3.org/1999/xlink" xlink:title="patella" id="ABBRID0EC6DM" xlink:type="simple">PT</abbrev> 0.38, <abbrev xmlns:xlink="http://www.w3.org/1999/xlink" xlink:title="tibia" id="ABBRID0EG6DM" xlink:type="simple">TB</abbrev> 0.63, <abbrev xmlns:xlink="http://www.w3.org/1999/xlink" xlink:title="metatarsus" id="ABBRID0EK6DM" xlink:type="simple">MT</abbrev> 0.45, <abbrev xmlns:xlink="http://www.w3.org/1999/xlink" xlink:title="tarsus" id="ABBRID0EO6DM" xlink:type="simple">TA</abbrev> 0.31; Leg II: <abbrev xmlns:xlink="http://www.w3.org/1999/xlink" xlink:title="trochanter" id="ABBRID0ES6DM" xlink:type="simple">TR</abbrev> 0.17, FM 1.00, <abbrev xmlns:xlink="http://www.w3.org/1999/xlink" xlink:title="patella" id="ABBRID0EW6DM" xlink:type="simple">PT</abbrev> 0.30, <abbrev xmlns:xlink="http://www.w3.org/1999/xlink" xlink:title="tibia" id="ABBRID0E16DM" xlink:type="simple">TB</abbrev> 0.63, <abbrev xmlns:xlink="http://www.w3.org/1999/xlink" xlink:title="metatarsus" id="ABBRID0E56DM" xlink:type="simple">MT</abbrev> 0.30, <abbrev xmlns:xlink="http://www.w3.org/1999/xlink" xlink:title="tarsus" id="ABBRID0ECAEM" xlink:type="simple">TA</abbrev> 0.50; Leg III: <abbrev xmlns:xlink="http://www.w3.org/1999/xlink" xlink:title="trochanter" id="ABBRID0EGAEM" xlink:type="simple">TR</abbrev> 0.24, FM 1.10, <abbrev xmlns:xlink="http://www.w3.org/1999/xlink" xlink:title="patella" id="ABBRID0EKAEM" xlink:type="simple">PT</abbrev> 0.38, <abbrev xmlns:xlink="http://www.w3.org/1999/xlink" xlink:title="tibia" id="ABBRID0EOAEM" xlink:type="simple">TB</abbrev> 0.67, <abbrev xmlns:xlink="http://www.w3.org/1999/xlink" xlink:title="metatarsus" id="ABBRID0ESAEM" xlink:type="simple">MT</abbrev> 0.70, <abbrev xmlns:xlink="http://www.w3.org/1999/xlink" xlink:title="tarsus" id="ABBRID0EWAEM" xlink:type="simple">TA</abbrev> 0.35; Leg IV: <abbrev xmlns:xlink="http://www.w3.org/1999/xlink" xlink:title="trochanter" id="ABBRID0E1AEM" xlink:type="simple">TR</abbrev> 0.25, FM 1.00, <abbrev xmlns:xlink="http://www.w3.org/1999/xlink" xlink:title="patella" id="ABBRID0E5AEM" xlink:type="simple">PT</abbrev> 0.35, <abbrev xmlns:xlink="http://www.w3.org/1999/xlink" xlink:title="tibia" id="ABBRID0ECBEM" xlink:type="simple">TB</abbrev> 0.87, <abbrev xmlns:xlink="http://www.w3.org/1999/xlink" xlink:title="metatarsus" id="ABBRID0EGBEM" xlink:type="simple">MT</abbrev> 0.58, <abbrev xmlns:xlink="http://www.w3.org/1999/xlink" xlink:title="tarsus" id="ABBRID0EKBEM" xlink:type="simple">TA</abbrev> 0.50.</p><fig id="F34" position="float" orientation="portrait"><label>Figure 34.</label><caption><p><italic><tp:taxon-name><tp:taxon-name-part taxon-name-part-type="genus" reg="Phintella">Phintella</tp:taxon-name-part><tp:taxon-name-part taxon-name-part-type="species" reg="vittata">vittata</tp:taxon-name-part></tp:taxon-name></italic><bold>A, B</bold> Male from Hiyare, Kombala-Kottawa <abbrev xmlns:xlink="http://www.w3.org/1999/xlink" xlink:title="Forest reserve" id="ABBRID0EDCEM" xlink:type="simple">FR</abbrev><bold>C, D</bold> Female from Singaraja <abbrev xmlns:xlink="http://www.w3.org/1999/xlink" xlink:title="Forest reserve" id="ABBRID0EJCEM" xlink:type="simple">FR</abbrev>, Kudawa <bold>E, F</bold> Male from Bowatenna.</p></caption><graphic xmlns:xlink="http://www.w3.org/1999/xlink" xlink:href="zookeys-839-001-g034.jpg" position="float" orientation="portrait" xlink:type="simple" id="oo_294332.jpg"/></fig><fig id="F35" position="float" orientation="portrait"><label>Figure 35.</label><caption><p><italic><tp:taxon-name><tp:taxon-name-part taxon-name-part-type="genus" reg="Phintella">Phintella</tp:taxon-name-part><tp:taxon-name-part taxon-name-part-type="species" reg="vittata">vittata</tp:taxon-name-part></tp:taxon-name></italic><bold>A, B</bold> Male habitus <bold>A</bold> dorsal view <bold>B</bold> ventral view <bold>C–E</bold> Male palp <bold>C</bold> prolateral view <bold>D</bold> ventral view <bold>E</bold> retrolateral view. Scale bars: 1 mm (<bold>A, B</bold>), 0.2 mm (<bold>C–E</bold>).</p></caption><graphic xmlns:xlink="http://www.w3.org/1999/xlink" xlink:href="zookeys-839-001-g035.jpg" position="float" orientation="portrait" xlink:type="simple" id="oo_294333.jpg"/></fig><fig id="F36" position="float" orientation="portrait"><label>Figure 36.</label><caption><p><italic><tp:taxon-name><tp:taxon-name-part taxon-name-part-type="genus" reg="Phintella">Phintella</tp:taxon-name-part><tp:taxon-name-part taxon-name-part-type="species" reg="vittata">vittata</tp:taxon-name-part></tp:taxon-name></italic><bold>A, B</bold> Male palp <bold>A</bold> ventral view <bold>B</bold> retrolateral view <bold>C</bold> Epigynum, ventral view <bold>D</bold> Vulva, dorsal view. Abbreviations: <abbrev xmlns:xlink="http://www.w3.org/1999/xlink" xlink:title="anterior epigynal border" id="ABBRID0E2EEM" xlink:type="simple">AEB</abbrev> = anterior epigynal border; <abbrev xmlns:xlink="http://www.w3.org/1999/xlink" xlink:title="apical lobe of tegulum" id="ABBRID0E6EEM" xlink:type="simple">ALT</abbrev> = apical lobe of tegulum; <abbrev xmlns:xlink="http://www.w3.org/1999/xlink" xlink:title="copulatory ducts" id="ABBRID0EDFEM" xlink:type="simple">CD</abbrev> = copulatory ducts; <abbrev xmlns:xlink="http://www.w3.org/1999/xlink" xlink:title="copulatory opening" id="ABBRID0EHFEM" xlink:type="simple">CO</abbrev> = copulatory opening; E = embolus; <abbrev xmlns:xlink="http://www.w3.org/1999/xlink" xlink:title="fertilisation ducts" id="ABBRID0ELFEM" xlink:type="simple">FD</abbrev> = fertilisation ducts; <abbrev xmlns:xlink="http://www.w3.org/1999/xlink" xlink:title="lamellar process" id="ABBRID0EPFEM" xlink:type="simple">LP</abbrev> = lamellar process; <abbrev xmlns:xlink="http://www.w3.org/1999/xlink" xlink:title="proximal lobe of tegulum" id="ABBRID0ETFEM" xlink:type="simple">PLT</abbrev> = proximal lobe of tegulum; <abbrev xmlns:xlink="http://www.w3.org/1999/xlink" xlink:title="retrolateral tibial apophysis" id="ABBRID0EXFEM" xlink:type="simple">RTA</abbrev> = retrolateral tibial apophysis; S = spermatheca; T = tegulum; <abbrev xmlns:xlink="http://www.w3.org/1999/xlink" xlink:title="tegular bump" id="ABBRID0E2FEM" xlink:type="simple">TEB</abbrev> = tegular bump. Scale bars: 0.2 mm (<bold>A–B</bold>), 0.1 mm (<bold>C–D</bold>).</p></caption><graphic xmlns:xlink="http://www.w3.org/1999/xlink" xlink:href="zookeys-839-001-g036.jpg" position="float" orientation="portrait" xlink:type="simple" id="oo_294334.jpg"/></fig></tp:treatment-sec><tp:treatment-sec><!--Section generated to contain objects referenced in tp:taxon-treatment.--><fig id="F29" position="float" orientation="portrait"><label>Figure 29.</label><caption><p><italic><tp:taxon-name><tp:taxon-name-part taxon-name-part-type="genus" reg="Phintella">Phintella</tp:taxon-name-part><tp:taxon-name-part taxon-name-part-type="species" reg="argentea">argentea</tp:taxon-name-part></tp:taxon-name></italic> (<bold>A–D</bold>) <bold>A, B</bold> Female habitus <bold>A</bold> dorsal view <bold>B</bold> ventral view <bold>C, D</bold> Epigynum <bold>C</bold> ventral view <bold>D</bold> dorsal view; <italic><tp:taxon-name><tp:taxon-name-part taxon-name-part-type="genus" reg="Phintella">Phintella</tp:taxon-name-part><tp:taxon-name-part taxon-name-part-type="species" reg="vittata">vittata</tp:taxon-name-part></tp:taxon-name></italic> (<bold>E–H</bold>) <bold>E–F</bold> Female habitus <bold>E</bold> dorsal view <bold>F</bold> ventral view <bold>G–H</bold> Epigynum <bold>G</bold> ventral view <bold>H</bold> dorsal view. Scale bars: 1 mm (<bold>A–B, E–F</bold>), 0.1 mm (<bold>C–D, G–H</bold>).</p></caption><graphic xmlns:xlink="http://www.w3.org/1999/xlink" xlink:href="zookeys-839-001-g029.jpg" position="float" orientation="portrait" xlink:type="simple" id="oo_294327.jpg"/></fig></tp:treatment-sec><ref-list><ref id="B50"><mixed-citation xmlns:xlink="http://www.w3.org/1999/xlink" xlink:type="simple"><person-group><name name-style="western"><surname>Roy</surname><given-names>TK</given-names></name><name name-style="western"><surname>Saha</surname><given-names>S</given-names></name><name name-style="western"><surname>Raychaudhuri</surname><given-names>D</given-names></name></person-group> (<year>2016</year>) <article-title>A Treatise on the jumping spiders (<tp:taxon-name><tp:taxon-name-part taxon-name-part-type="order">Araneae</tp:taxon-name-part></tp:taxon-name>, <tp:taxon-name><tp:taxon-name-part taxon-name-part-type="family">Salticidae</tp:taxon-name-part></tp:taxon-name>) of Tea Ecosystem of Dooars, West Bengal, India.</article-title><source>World Scientific News</source><volume>53</volume>: <fpage>1</fpage>–<lpage>66</lpage>.</mixed-citation></ref><ref id="B63"><mixed-citation xmlns:xlink="http://www.w3.org/1999/xlink" xlink:type="simple"><person-group><name name-style="western"><surname>Żabka</surname><given-names>M</given-names></name></person-group> (<year>1985</year>) <article-title>Systematic and zoogeographic study on the family <tp:taxon-name><tp:taxon-name-part taxon-name-part-type="family">Salticidae</tp:taxon-name-part></tp:taxon-name> (<tp:taxon-name><tp:taxon-name-part taxon-name-part-type="order">Araneae</tp:taxon-name-part></tp:taxon-name>) from Viet-Nam.</article-title><source>Annales Zoologici, Warszawa</source><volume>39</volume>: <fpage>197</fpage>–<lpage>485</lpage>.</mixed-citation></ref><ref id="B39"><mixed-citation xmlns:xlink="http://www.w3.org/1999/xlink" xlink:type="simple"><person-group><name name-style="western"><surname>Peng</surname><given-names>Xj</given-names></name><name name-style="western"><surname>Xie</surname><given-names>L</given-names></name><name name-style="western"><surname>Xiao</surname><given-names>X</given-names></name><name name-style="western"><surname>Yin</surname><given-names>C</given-names></name></person-group> (<year>1993</year>) Salticids in China: (<tp:taxon-name><tp:taxon-name-part taxon-name-part-type="class">Arachnida</tp:taxon-name-part></tp:taxon-name>, <tp:taxon-name><tp:taxon-name-part taxon-name-part-type="order">Araneae</tp:taxon-name-part></tp:taxon-name>). Hunan Normal University Press, 270 pp.</mixed-citation></ref></ref-list></tp:taxon-treatment>
